# Supplementary material for: Classification of pig calls produced from birth to slaughter according to their emotional valence and context of production
Source: Sci Rep. 2022 Mar 7;12:3409. doi: 10.1038/s41598-022-07174-8 (PMC8901661; doi:10.1038/s41598-022-07174-8)
Supplement: Supplementary file 2 — Supplementary Information 2. [file 41598_2022_7174_MOESM2_ESM.xlsx]

## Sheet: AllCutHFLF
Team	RecordingSite	HousingGroup	LitterID	PigID	TestGrpID	Date	AudioFileName	AgeCategory	Sex	Context	ContextCategory	CallType	Valence	Q25	Q50	Q75	Fpeak	Dur	AMVar	AMRate	AMExtent	Harmonicity	WienEntrMean
IASP	IASPC	s99	s99	s99-p09	1	2011-04-26	s99p09_sham-cut-007.wav	Piglet	male	ShamCut	Restrain	HF	Neg	3836.66	3955.18	5018.19	3925.41	0.579	144.858	18.989	7.629	26.99	-6.73
IASP	IASPC	s99	s99	s99-p09	1	2011-04-26	s99p09_sham-cut-006.wav	Piglet	male	ShamCut	Restrain	HF	Neg	3924.57	4050.23	7591.88	3930.23	0.503	188.303	13.925	13.523	30.29	-6.595
IASP	IASPC	s99	s99	s99-p09	1	2011-04-26	s99p09_sham-cut-004.wav	Piglet	male	ShamCut	Restrain	HF	Neg	3801.66	3882.27	4101.12	3869.11	0.397	181.558	13.841	13.118	30.14	-6.144
FBN	FBN	343	3898	1633	1	2014-03-20	20032014_VT5_HFm2.wav	Weaner	female	NovelObject	NovelObject	LF	Neg	169.477	476.69	5196.93	355.038	0.361	83.607	34.661	2.412	-1.17	-6.075
FBN	FBN	337	4477	5056	1	2014-02-06	06022014_VT14_HFs4.wav	Weaner	female	NovelObject	NovelObject	HF	Neg	4299.49	6441.09	7456.47	7478.46	0.089	31.838	5.632	5.653	20.79	-6.044
IASP	IASPC	s99	s99	s99-p09	1	2011-04-26	s99p09_sham-cut-010.wav	Piglet	male	ShamCut	Restrain	HF	Neg	3781.71	4125.98	7991.93	3827	0.268	199.212	13.055	15.26	28.54	-5.96
FBN	FBN	343	3898	1633	1	2014-03-20	20032014_VT5_HFm4.wav	Weaner	female	NovelObject	NovelObject	LF	Neg	186.545	719.123	6409.48	396.266	0.399	97.082	16.272	5.966	-0.26	-5.841
FBN	FBN	346	4536	1889	1	2014-05-05	05052014_VT13_HFs4.wav	Weaner	female	Isolation	Isolation	HF	Neg	3300.37	6836.44	7523.85	7334.6	0.072	39.388	6.938	5.677	22.5	-5.837
FBN	FBN	343	3898	1633	1	2014-03-20	20032014_VT5_HFm1.wav	Weaner	female	NovelObject	NovelObject	LF	Neg	138.034	446.039	5001.33	118.678	0.305	76.176	19.663	3.874	3.01	-5.709
IASP	IASPC	s99	s99	s99-p09	1	2011-04-26	s99p09_sham-cut-008.wav	Piglet	male	ShamCut	Restrain	HF	Neg	3832.91	4181.26	7815.64	3901.52	0.311	199.384	14.461	13.788	20.96	-5.685
FBN	FBN	343	3898	1633	1	2014-03-20	20032014_VT5_HFm3.wav	Weaner	female	NovelObject	NovelObject	LF	Neg	146.634	1208.22	6177.35	125.066	0.305	102.488	19.664	5.212	3.79	-5.679
IASP	IASPA	s67	s67	s67-p11	1	2011-01-01	Pr67_Sele11_isolace2_1_481.wav	Piglet	male	LongIsolation	Isolation	HF	Neg	3836.28	5508.31	7645.86	4057.52	0.128	91.811	7.813	11.752	20.09	-5.673
FBN	FBN	349	4422	1897	1	2014-05-01	01052014_VT4_HFm3.wav	Weaner	female	NovelObject	NovelObject	LF	Neg	247.095	611.178	5618.64	401.582	0.544	150.783	21.152	7.129	2.81	-5.634
FBN	FBN	406	4719	5171	1	2014-05-05	07072014_VT15_HFm2.wav	Weaner	female	Isolation	Isolation	LF	Neg	207.142	454.528	3883.94	358.181	0.31	109.811	27.377	4.011	0.1	-5.57
FBN	FBN	343	4527	1645	1	2014-03-24	24032014_VT9_HFm5.wav	Weaner	female	Isolation	Isolation	LF	Neg	341.762	605.165	5867.86	348.556	0.172	121.615	20.363	5.972	7.28	-5.547
FBN	FBN	346	4523	5122	1	2014-04-14	14042014_VT8_HFm5.wav	Weaner	female	Isolation	Isolation	LF	Neg	282.891	766.482	6284.05	358.123	0.36	118.016	30.527	3.866	6.92	-5.355
FBN	FBN	349	4422	1897	1	2014-05-01	01052014_VT4_HFm5.wav	Weaner	female	OpenField	Isolation	LF	Neg	220.459	716.873	4886.72	146.297	0.588	158.576	22.972	6.903	3.83	-5.324
FBN	FBN	343	3898	1633	1	2014-03-20	20032014_VT5_HFm5.wav	Weaner	female	NovelObject	NovelObject	LF	Neg	198.83	541.904	5766.57	357.398	0.316	84.024	34.784	2.416	-2.25	-5.254
IASP	IASPB	s47	s47	s47-p08	1	2011-01-01	Pr47_Sele08Na_8min_5.wav	Piglet	male	LongReunion	Reunion	LF	Pos	144.499	270.125	3255.41	139.813	0.075	31.609	NA	NA	19.84	-5.183
FBN	FBN	349	4422	5136	1	2014-05-01	01052014_VT2_HFm2.wav	Weaner	female	NovelObject	NovelObject	LF	Neg	216.122	1093.33	6571.51	150.512	0.449	129.811	28.928	4.487	9.94	-5.137
IASP	IASPA	3	3	3_11	1	2008-01-01	CrushSow3Pig11_10.WAV	Piglet	NA	Crushing	Crushing	LF	Neg	444.854	1325.33	4941.79	442.957	0.205	126.666	21.972	5.765	4.02	-5.132
FBN	FBN	337	4477	5056	1	2014-02-06	06022014_VT14_HFs2.wav	Weaner	female	NovelObject	NovelObject	HF	Neg	2309.66	3943.79	5515.57	2593.18	0.117	59.628	17.166	3.474	16.37	-5.065
FBN	FBN	343	3898	1633	1	2014-03-20	20032014_VT5_HFm6.wav	Weaner	female	NovelObject	NovelObject	LF	Neg	115.061	283.017	1919.21	113.969	0.422	103.567	17.788	5.822	3.62	-5.041
FBN	FBN	349	4422	5136	1	2014-05-01	01052014_VT2_LFs6.wav	Weaner	female	NovelObject	NovelObject	LF	Neg	207.539	528.66	5562.86	407.267	0.422	82.38	24.902	3.308	11.63	-5.035
FBN	FBN	406	4719	5171	1	2014-05-05	07072014_VT15_HFm4.wav	Weaner	female	Isolation	Isolation	LF	Neg	126.769	273.933	1753.84	354.559	0.432	90.899	37.001	2.457	8.16	-4.982
FBN	FBN	343	4644	1716	1	2014-03-20	20032014_VT2_HFm2.wav	Weaner	female	OpenField	Isolation	HF	Neg	2156.82	5512.55	8024.48	7577.33	0.549	141.269	19.131	7.384	19.24	-4.97
FBN	FBN	349	4700	5130	1	2014-05-01	01052014_VT7_HFm6.wav	Weaner	female	NovelObject	NovelObject	LF	Neg	173.59	858.439	6014.85	126.986	0.372	72.938	25.558	2.854	12.08	-4.95
IASP	IASPA	s08	s08	s08-p5	1	2011-01-01	Pr08_Sele5_isolace1_1_64.wav	Piglet	male	ShortIsolation	Isolation	HF	Neg	1389.89	5122.34	6622.17	5172.71	0.192	127.926	20.833	6.14	9.59	-4.946
FBN	FBN	343	4527	1645	1	2014-03-24	24032014_VT9_HFm1.wav	Weaner	female	Isolation	Isolation	LF	Neg	312.258	1003.58	5200.8	342.236	0.211	115.141	21.362	5.39	4.82	-4.907
FBN	FBN	340	4733	5091	1	2014-02-27	27022014_VT2_HFm2.wav	Weaner	female	OpenField	Isolation	LF	Neg	281.209	590.84	4980.32	406.72	0.355	113.182	25.366	4.462	0.51	-4.888
FBN	FBN	349	4422	5140	1	2014-05-01	01052014_VT5_HFm2.wav	Weaner	female	OpenField	Isolation	LF	Neg	341.148	1758.78	5944.82	424.041	0.455	108.957	16.498	6.604	3.56	-4.871
IASP	IASPA	s55	s55	s55-p1	1	2011-01-01	Pr55_Sele1_isolace1_1_86.wav	Piglet	female	LongIsolation	Isolation	HF	Neg	1567.35	3138.04	9061.2	1570.82	0.069	18.995	NA	NA	19.01	-4.858
FBN	FBN	349	4419	5144	1	2014-05-01	01052014_VT15_HFm1.wav	Weaner	female	NovelObject	NovelObject	LF	Neg	166.018	515.358	3615.9	132.259	0.494	98.458	28.354	3.473	0.43	-4.851
FBN	FBN	346	4700	5130	1	2014-05-05	05052014_VT7_HFm3.wav	Weaner	female	Isolation	Isolation	LF	Neg	366.116	529.483	3622.08	365.595	0.161	128.58	21.77	5.906	10.22	-4.828
FBN	FBN	346	4536	1889	1	2014-05-05	05052014_VT13_HFm4.wav	Weaner	female	Isolation	Isolation	HF	Neg	3750	6320.47	7337.55	7042.43	0.222	180.108	20.293	8.875	19.45	-4.818
FBN	FBN	346	4700	5130	1	2014-05-05	05052014_VT7_HFm6.wav	Weaner	female	Isolation	Isolation	LF	Neg	217.673	507.552	4721.61	127.64	0.482	126.815	27.99	4.531	4.2	-4.81
IASP	IASPA	3	3	3_13	1	2008-01-01	IsolSow3Pig13_53.WAV	Piglet	NA	Isolation	Isolation	HF	Neg	2787.06	4089.17	5883.92	2865.25	0.125	124.657	3.989	31.252	19.36	-4.809
FBN	FBN	337	4617	5065	1	2014-02-06	06022014_VT2_HFs3.wav	Weaner	female	OpenField	Isolation	HF	Neg	2050.72	2620.03	5732.51	2206.44	0.078	130.072	NA	NA	13.32	-4.786
FBN	FBN	349	4419	5144	1	2014-05-01	01052014_VT15_HFm6.wav	Weaner	female	OpenField	Isolation	HF	Neg	476.533	3091.69	7631.29	7721.4	0.432	107.285	18.5	5.799	5.79	-4.765
FBN	FBN	349	4422	1897	1	2014-05-01	01052014_VT4_HFm6.wav	Weaner	female	OpenField	Isolation	LF	Neg	287.652	913.167	4730.74	359.132	0.405	110.438	35.83	3.082	2.07	-4.755
FBN	FBN	340	4733	5091	1	2014-02-27	27022014_VT2_HFm1.wav	Weaner	female	OpenField	Isolation	LF	Neg	237.556	1508.28	6095.31	428.523	0.388	101.264	20.615	4.912	2.73	-4.718
FBN	FBN	340	4733	5091	1	2014-02-27	27022014_VT2_HFm1.wav	Weaner	female	NovelObject	NovelObject	LF	Neg	157.473	550.939	5192.88	121.588	0.277	100.215	25.235	3.971	7.31	-4.694
FBN	FBN	346	4700	5130	1	2014-05-05	05052014_VT7_LFs3.wav	Weaner	female	Isolation	Isolation	LF	Neg	286.673	555.412	5252.58	402.413	0.283	121.419	30.063	4.039	5.71	-4.693
FBN	FBN	349	4536	5132	1	2014-05-01	01052014_VT6_HFm5.wav	Weaner	female	NovelObject	NovelObject	LF	Neg	192.962	935.907	5593.2	407.485	0.394	119.932	33.003	3.634	7.09	-4.683
IASP	IASPC	s99	s99	s99-p09	1	2011-04-26	s99p09_sham-cut-009.wav	Piglet	male	ShamCut	Restrain	HF	Neg	3817.2	4210.13	7023.54	3884.61	0.488	190.88	15.358	12.428	15.49	-4.675
FBN	FBN	349	4422	5136	1	2014-05-01	01052014_VT2_HFm5.wav	Weaner	female	NovelObject	NovelObject	LF	Neg	392.222	983.008	5926.24	403.843	0.877	123.258	22.246	5.541	6.14	-4.664
FBN	FBN	343	4527	1645	1	2014-03-20	20032014_VT9_HFm4.wav	Weaner	female	NovelObject	NovelObject	LF	Neg	307.978	1078.18	6112.17	126.56	0.255	146.045	31.349	4.659	0.15	-4.664
FBN	FBN	349	4700	5130	1	2014-05-01	01052014_VT7_HFm3.wav	Weaner	female	OpenField	Isolation	LF	Neg	225.837	437.85	2510.7	347.08	0.488	105.5	31.771	3.321	2.45	-4.658
FBN	FBN	343	4644	1716	1	2014-03-20	20032014_VT2_HFm2.wav	Weaner	female	NovelObject	NovelObject	LF	Neg	170.548	677.362	4957.54	138.946	0.438	100.739	21.676	4.648	1.64	-4.64
FBN	FBN	409	4490	1489	1	2014-02-06	06022014_VT1_HFs6.wav	Weaner	female	NovelObject	NovelObject	HF	Neg	1702.42	2546.98	5483.4	2053.91	0.078	91.017	6.436	14.142	14.78	-4.62
FBN	FBN	337	4477	5056	1	2014-02-06	06022014_VT14_HFs6.wav	Weaner	female	NovelObject	NovelObject	HF	Neg	3619.05	5496.04	7651.72	7532.36	0.139	105.199	7.209	14.592	14.42	-4.62
FBN	FBN	343	4527	1645	1	2014-03-24	24032014_VT9_HFm2.wav	Weaner	female	Isolation	Isolation	LF	Neg	219.846	615.268	4566.08	330.533	0.188	116.992	18.57	6.3	2.92	-4.608
FBN	FBN	343	4644	5107	1	2014-03-20	20032014_VT1_HFm6.wav	Weaner	female	OpenField	Isolation	LF	Neg	191.69	489.374	3430.5	454.273	0.416	86.424	21.646	3.993	-2.2	-4.6
FBN	FBN	343	4644	5107	1	2014-03-20	20032014_VT1_HFm4.wav	Weaner	female	OpenField	Isolation	LF	Neg	228.508	1018.83	4468.12	444.214	0.261	98.706	26.865	3.674	1.47	-4.593
FBN	FBN	343	4527	1645	1	2014-03-20	20032014_VT9_HFm1.wav	Weaner	female	NovelObject	NovelObject	LF	Neg	274.815	946.32	5269.48	340.243	0.377	111.997	29.158	3.841	5.18	-4.586
FBN	FBN	349	4700	5130	1	2014-05-01	01052014_VT7_HFm1.wav	Weaner	female	NovelObject	NovelObject	LF	Neg	265.208	1623.78	5635.24	398.642	0.311	133.989	30.578	4.382	4.92	-4.584
FBN	FBN	349	4536	5132	1	2014-05-01	01052014_VT6_HFm6.wav	Weaner	female	NovelObject	NovelObject	HF	Neg	274.239	2170.33	6085.85	310.235	0.416	84.229	21.629	3.894	5.54	-4.572
IASP	IASPA	s02	s02	s02-p03	1	2011-01-01	s02-p03-03-hf-max-21.wav	Piglet	female	Backtest	Restrain	HF	Neg	7576.47	9340.26	11822.4	8519.53	0.828	155.472	21.747	7.149	18.54	-4.572
FBN	FBN	349	4422	1897	1	2014-05-01	01052014_VT4_HFm1.wav	Weaner	female	OpenField	Isolation	LF	Neg	305.705	806.598	4961.58	391.845	0.416	143.341	30.064	4.768	3.59	-4.566
FBN	FBN	337	4344	1448	1	2014-02-06	06022014_VT15_HFm2.wav	Weaner	female	OpenField	Isolation	LF	Neg	456.753	2082.38	6170.41	399.151	0.51	156.939	29.409	5.336	4.67	-4.564
FBN	FBN	349	4536	5132	1	2014-05-01	01052014_VT6_HFm6.wav	Weaner	female	OpenField	Isolation	LF	Neg	214.661	692.83	3683.44	374.939	0.31	85.261	22.548	3.781	1.23	-4.557
FBN	FBN	406	4719	5171	1	2014-05-05	07072014_VT15_HFm1.wav	Weaner	female	Isolation	Isolation	LF	Neg	149.754	501.925	4379.12	130.257	0.349	142.258	22.905	6.211	9.24	-4.55
FBN	FBN	349	4536	5132	1	2014-05-01	01052014_VT6_HFm4.wav	Weaner	female	NovelObject	NovelObject	LF	Neg	268.274	952.817	5148.9	344.419	0.377	124.814	23.856	5.232	6.21	-4.545
IASP	IASPC	s36	s36	s36-p09	1	2011-03-29	s36p09_sham-fix-004.wav	Piglet	male	ShamFix	Restrain	HF	Neg	1823.81	2461.17	6762.19	2397.29	0.222	163.427	13.51	12.097	9.13	-4.533
FBN	FBN	349	4422	1897	1	2014-05-01	01052014_VT4_HFm6.wav	Weaner	female	NovelObject	NovelObject	LF	Neg	219.083	553.293	4334.02	144.943	0.427	124.858	24.578	5.08	2.48	-4.518
FBN	FBN	346	4419	5144	1	2014-05-05	05052014_VT15_HFs3.wav	Weaner	female	Isolation	Isolation	HF	Neg	3459.97	4920.76	6757.11	2253.17	0.56	123.636	23.217	5.325	14.82	-4.508
FBN	FBN	349	4700	5130	1	2014-05-01	01052014_VT7_LFs5.wav	Weaner	female	OpenField	Isolation	LF	Neg	127.759	424.888	5190.56	116.439	0.366	129.849	43.728	2.969	9.77	-4.504
FBN	FBN	349	4419	5144	1	2014-05-01	01052014_VT15_HFm4.wav	Weaner	female	OpenField	Isolation	LF	Neg	140.591	420.723	2955.39	129.963	0.371	97.756	16.154	6.052	5.81	-4.472
FBN	FBN	337	4490	1489	1	2014-02-06	06022014_VT1_HFm1.wav	Weaner	female	OpenField	Isolation	LF	Neg	189.475	471.944	3973.61	389.338	0.344	103.373	36.367	2.842	3.94	-4.457
FBN	FBN	349	4422	5140	1	2014-05-01	01052014_VT5_HFm3.wav	Weaner	female	OpenField	Isolation	LF	Neg	284.017	809.08	4166.95	387.572	0.405	95.274	29.65	3.213	1.17	-4.451
IASP	IASPA	s02	s02	s02-p4	1	2011-01-01	Pr02_Sele4_isolaceM_1_311.wav	Piglet	male	LongIsolation	Isolation	HF	Neg	2163.52	2886.81	7615.24	2830.82	0.421	170.613	22.55	7.566	10.63	-4.445
FBN	FBN	340	4733	5091	1	2014-02-27	27022014_VT2_HFm5.wav	Weaner	female	NovelObject	NovelObject	LF	Neg	130.141	398.826	2710.94	125.852	0.405	74.372	32.1	2.317	-4.92	-4.439
FBN	FBN	337	4344	1448	1	2014-02-06	06022014_VT15_HFm6.wav	Weaner	female	OpenField	Isolation	LF	Neg	246.298	1029.8	5152.9	143.139	0.538	127.531	22.315	5.715	0.3	-4.426
FBN	FBN	349	4422	5136	1	2014-05-01	01052014_VT2_HFm3.wav	Weaner	female	NovelObject	NovelObject	HF	Neg	315.954	2277.15	5780.3	412.278	0.76	119.501	22.366	5.343	6.87	-4.425
FBN	FBN	349	4422	5137	1	2014-05-01	01052014_VT8_HFm6.wav	Weaner	female	NovelObject	NovelObject	LF	Neg	310.594	723.364	4556.06	394.589	0.721	142.677	25.65	5.562	3.89	-4.398
FBN	FBN	337	4477	5056	1	2014-02-06	06022014_VT14_HFs1.wav	Weaner	female	NovelObject	NovelObject	HF	Neg	4113.73	6055.45	7495.66	7451.68	0.089	85.531	5.632	15.186	10.97	-4.391
FBN	FBN	340	4351	1611	1	2014-03-03	03032014_VT9_HFm3.wav	Weaner	female	Isolation	Isolation	LF	Neg	245.047	990.701	6048.75	127.106	0.134	103.326	18.611	5.552	5.68	-4.388
FBN	FBN	346	4700	5130	1	2014-05-05	05052014_VT7_HFm5.wav	Weaner	female	Isolation	Isolation	LF	Neg	287.952	744.786	4551.84	351.473	0.46	173.556	26.078	6.655	9.29	-4.388
FBN	FBN	349	4700	5130	1	2014-05-01	01052014_VT7_HFm4.wav	Weaner	female	OpenField	Isolation	LF	Neg	188.42	1045.31	4620.4	323.104	0.355	88.281	23.957	3.685	8.33	-4.378
FBN	FBN	406	4733	2288	1	2014-05-05	28072014_VT4_HFs5.wav	Weaner	female	Isolation	Isolation	HF	Neg	2486.87	3959.85	4655.51	4232.23	0.1	212.176	NA	NA	9.63	-4.372
FBN	FBN	406	4719	5171	1	2014-05-05	07072014_VT15_HFm3.wav	Weaner	female	Isolation	Isolation	LF	Neg	249.017	618.902	4587.68	349.226	0.294	120.823	30.63	3.945	7.71	-4.369
FBN	FBN	343	4644	5104	1	2014-03-24	24032014_VT13_HFm2.wav	Weaner	female	Isolation	Isolation	LF	Neg	344.762	1207.44	4437.76	348.34	0.399	119.988	23.8	5.042	3.2	-4.368
FBN	FBN	343	3883	5102	1	2014-03-20	20032014_VT7_HFm2.wav	Weaner	female	OpenField	Isolation	LF	Neg	219.448	1227.83	5556.27	396.157	0.299	110.196	25.053	4.399	4.27	-4.36
FBN	FBN	337	4477	5056	1	2014-02-06	06022014_VT14_HFm1.wav	Weaner	female	NovelObject	NovelObject	LF	Neg	347.472	623.693	2923.24	374.106	0.166	124.786	27.037	4.615	5.97	-4.359
FBN	FBN	343	4644	5104	1	2014-03-24	24032014_VT13_HFm1.wav	Weaner	female	Isolation	Isolation	LF	Neg	337.804	944.397	4251.15	394.788	0.299	140.958	30.064	4.689	1.86	-4.355
FBN	FBN	346	4419	5144	1	2014-05-05	05052014_VT15_HFs1.wav	Weaner	female	Isolation	Isolation	HF	Neg	3473.99	5361.07	6651.9	6681.55	0.649	128.307	23.896	5.369	15.78	-4.344
FBN	FBN	409	4737	2265	1	2014-07-24	24072014_VT6_HFm3.wav	Weaner	female	OpenField	Isolation	LF	Neg	187.026	521.483	4145.91	142.262	0.316	85.989	22.151	3.882	1.51	-4.337
IASP	IASPA	s02	s02	s02-p03	1	2011-01-01	s02-p03-03-hf-med-22.wav	Piglet	female	Backtest	Restrain	HF	Neg	3130.69	8087.6	10583.1	8805.84	0.828	172.246	19.33	8.911	14.68	-4.33
FBN	FBN	349	4422	1897	1	2014-05-01	01052014_VT4_HFm1.wav	Weaner	female	NovelObject	NovelObject	LF	Neg	239.84	1891.09	6262.53	134.656	0.527	144.646	25.614	5.647	7.5	-4.329
FBN	FBN	343	4644	1716	1	2014-03-20	20032014_VT2_HFm5.wav	Weaner	female	OpenField	Isolation	LF	Neg	203.082	1007.97	5333.55	135.65	0.294	112.834	30.632	3.684	5.1	-4.329
FBN	FBN	340	4351	1611	1	2014-03-03	03032014_VT9_HFm6.wav	Weaner	female	Isolation	Isolation	LF	Neg	311.944	1054.92	3580.59	371.832	0.118	101.072	17.014	5.941	7.16	-4.32
FBN	FBN	343	4644	1716	1	2014-03-24	24032014_VT2_HFm3.wav	Weaner	female	Isolation	Isolation	LF	Neg	177.47	525.305	4201.31	344.269	0.366	100.772	27.33	3.687	2.65	-4.312
FBN	FBN	346	4536	1889	1	2014-05-05	05052014_VT13_HFm2.wav	Weaner	female	Isolation	Isolation	LF	Neg	278.873	703.745	3469.98	398.277	0.942	129.324	23.873	5.417	3.78	-4.31
FBN	FBN	349	4422	5140	1	2014-05-01	01052014_VT5_HFm3.wav	Weaner	female	NovelObject	NovelObject	LF	Neg	289.988	756.823	4333.39	402.049	0.466	131.663	27.895	4.72	3.29	-4.309
FBN	FBN	343	4527	1645	1	2014-03-20	20032014_VT9_HFm2.wav	Weaner	female	NovelObject	NovelObject	LF	Neg	220.726	774.318	4176.42	323.57	0.383	109.749	31.347	3.501	4.7	-4.303
FBN	FBN	346	4536	1889	1	2014-05-05	05052014_VT13_HFm1.wav	Weaner	female	Isolation	Isolation	HF	Neg	361.28	2844.06	6033.73	374.409	0.455	148.215	25.298	5.859	5.19	-4.297
FBN	FBN	349	4422	1897	1	2014-05-01	01052014_VT4_HFm2.wav	Weaner	female	NovelObject	NovelObject	LF	Neg	247.66	434.509	1949.41	405.276	0.438	108.391	22.815	4.751	2.54	-4.296
IASP	IASPC	s99	s99	s99-p09	1	2011-04-26	s99p09_sham-cut-003.wav	Piglet	male	ShamCut	Restrain	HF	Neg	3893.23	3998.85	4147.8	3999.31	0.531	243.102	14.113	17.225	29.15	-4.293
FBN	FBN	343	4644	5104	1	2014-03-20	20032014_VT13_HFm1.wav	Weaner	female	NovelObject	NovelObject	HF	Neg	1110.84	2717.43	7132.22	2526.07	0.272	93.203	18.392	5.068	0.52	-4.288
FBN	FBN	340	4514	1579	1	2014-02-27	27022014_VT1_HFm2.wav	Weaner	female	NovelObject	NovelObject	LF	Neg	112.461	292.129	2181.65	115.268	0.266	75.532	24.408	3.095	5.42	-4.284
IASP	IASPA	s47	s47	s47-p5	1	2011-01-01	Pr47_Sele5_isolace2_1_195.wav	Piglet	female	ShortIsolation	Isolation	LF	Neg	865.087	1686.52	5470.95	1166.5	0.133	253.277	15.005	16.88	8.31	-4.279
FBN	FBN	340	4351	1611	1	2014-03-03	03032014_VT9_HFm4.wav	Weaner	female	Isolation	Isolation	LF	Neg	305.965	814.822	3687.84	394.179	0.134	132.918	22.329	5.953	3.96	-4.277
FBN	FBN	343	4644	5104	1	2014-03-20	20032014_VT13_HFm3.wav	Weaner	female	NovelObject	NovelObject	LF	Neg	206.484	1089.95	5187.74	126.472	0.305	99.802	31.132	3.206	3.34	-4.277
FBN	FBN	406	4344	5183	1	2014-07-03	03072014_VT9_HFm2.wav	Weaner	female	OpenField	Isolation	LF	Neg	400.068	1491.09	4081.84	372.204	0.349	121.362	24.336	4.987	8.78	-4.252
FBN	FBN	349	4422	5140	1	2014-05-01	01052014_VT5_HFm5.wav	Weaner	female	OpenField	Isolation	LF	Neg	294.944	516.535	3606.79	401.611	0.466	125.308	27.915	4.489	1.91	-4.248
FBN	FBN	349	4419	5144	1	2014-05-01	01052014_VT15_HFm4.wav	Weaner	female	NovelObject	NovelObject	LF	Neg	175.836	422.811	2480.84	129.585	0.521	60.997	28.763	2.121	-0.33	-4.246
FBN	FBN	343	4644	1716	1	2014-03-20	20032014_VT2_HFs2.wav	Weaner	female	NovelObject	NovelObject	HF	Neg	2568.22	3808.42	8008.53	2608.48	0.288	105.178	15.599	6.743	16.09	-4.232
FBN	FBN	349	4700	5130	1	2014-05-01	01052014_VT7_LFs6.wav	Weaner	female	OpenField	Isolation	LF	Neg	242.02	402.519	1753.01	345.312	0.327	141.611	25.986	5.449	4.85	-4.23
FBN	FBN	343	4644	1716	1	2014-03-24	24032014_VT2_HFm5.wav	Weaner	female	Isolation	Isolation	HF	Neg	341.988	2490.99	6000.53	353.118	0.222	131.742	27.058	4.869	7.21	-4.23
FBN	FBN	349	4422	5140	1	2014-05-01	01052014_VT5_HFm6.wav	Weaner	female	NovelObject	NovelObject	LF	Neg	294.522	1093.44	4146.93	395.042	0.505	130.774	23.769	5.502	4.09	-4.229
FBN	FBN	343	4644	1716	1	2014-03-24	24032014_VT2_HFm1.wav	Weaner	female	Isolation	Isolation	LF	Neg	305.759	1332.2	5096.68	355.278	0.288	121.906	19.077	6.39	3.77	-4.225
FBN	FBN	337	4344	1448	1	2014-02-06	06022014_VT15_HFm3.wav	Weaner	female	OpenField	Isolation	LF	Neg	195.174	1585.25	6192.11	141.122	0.421	125.505	24.921	5.036	3.67	-4.225
FBN	FBN	349	4422	5140	1	2014-05-01	01052014_VT5_HFs5.wav	Weaner	female	NovelObject	NovelObject	HF	Neg	1958.21	2523.9	5251.45	2322.84	0.3	123.285	18.358	6.715	15.16	-4.218
FBN	FBN	349	4700	5130	1	2014-05-01	01052014_VT7_HFm6.wav	Weaner	female	OpenField	Isolation	LF	Neg	222.084	961.497	5102.73	416.246	0.399	131.409	30.063	4.371	9.55	-4.208
FBN	FBN	409	4733	2283	1	2014-07-24	24072014_VT15_LFs4.wav	Weaner	female	OpenField	Isolation	LF	Neg	367.441	519.693	2867.64	409.465	0.316	131.546	30.041	4.379	5.1	-4.206
FBN	FBN	343	4644	1716	1	2014-03-20	20032014_VT2_HFm3.wav	Weaner	female	OpenField	Isolation	LF	Neg	264.636	1269.62	5841.06	389.702	0.305	59.22	19.677	3.01	0.41	-4.202
FBN	FBN	340	4351	1611	1	2014-03-03	03032014_VT9_HFm5.wav	Weaner	female	Isolation	Isolation	LF	Neg	279.03	1277.81	5840.8	138.774	0.123	99.57	16.243	6.13	1.3	-4.186
IASP	IASPA	s47	s47	s47-p7	1	2011-01-01	Pr47_Sele7_isolace1_1_421.wav	Piglet	female	LongIsolation	Isolation	LF	Neg	330.239	779.053	3571.91	151.543	0.149	71.616	16.743	4.277	0.76	-4.178
IASP	IASPA	s47	s47	s47-p8	1	2011-01-01	Pr47_Sele8_isolace2_1_130.wav	Piglet	male	LongIsolation	Isolation	LF	Neg	323.794	1196.32	7080.58	172.781	0.283	115.514	24.77	4.664	6.58	-4.168
FBN	FBN	349	4536	5132	1	2014-05-01	01052014_VT6_HFm2.wav	Weaner	female	OpenField	Isolation	LF	Neg	188.831	671.424	4047.3	396.807	0.288	134.908	19.079	7.071	2.37	-4.165
FBN	FBN	343	4644	1716	1	2014-03-20	20032014_VT2_HFm6.wav	Weaner	female	OpenField	Isolation	LF	Neg	299.041	1321.57	5325.67	390.441	0.305	95.816	24.597	3.895	4.62	-4.162
FBN	FBN	337	4617	5065	1	2014-02-06	06022014_VT2_HFs4.wav	Weaner	female	OpenField	Isolation	HF	Neg	3405.68	5119.23	7071.59	4442.39	0.105	79.549	14.241	5.586	11.42	-4.155
FBN	FBN	337	4490	1489	1	2014-02-06	06022014_VT1_HFm5.wav	Weaner	female	OpenField	Isolation	LF	Neg	164.103	475.249	4023.56	122.245	0.449	118.047	31.177	3.786	5	-4.149
FBN	FBN	349	4700	5130	1	2014-05-01	01052014_VT7_HFm5.wav	Weaner	female	NovelObject	NovelObject	LF	Neg	191.612	1226.41	5217.2	402.794	0.416	113.175	24.033	4.709	12.12	-4.147
FBN	FBN	343	4527	1645	1	2014-03-20	20032014_VT9_HFm6.wav	Weaner	female	NovelObject	NovelObject	LF	Neg	357.404	979.473	5411.67	389.897	0.239	112.702	33.536	3.361	2.45	-4.136
FBN	FBN	346	4523	5122	1	2014-04-14	14042014_VT8_HFm2.wav	Weaner	female	Isolation	Isolation	HF	Neg	524.183	4048.41	5959.78	6828.02	0.194	155.797	20.615	7.558	8.56	-4.094
FBN	FBN	346	4419	5144	1	2014-05-05	05052014_VT15_HFs2.wav	Weaner	female	Isolation	Isolation	HF	Neg	3474.38	4850.85	7054.55	2335.21	0.687	162.831	19.638	8.292	14.54	-4.092
FBN	FBN	337	4344	1448	1	2014-02-06	06022014_VT15_HFm4.wav	Weaner	female	OpenField	Isolation	LF	Neg	162.658	2002.55	6287.72	7369.64	0.333	102.77	21.044	4.883	3.89	-4.09
FBN	FBN	343	4644	1716	1	2014-03-20	20032014_VT2_HFm4.wav	Weaner	female	OpenField	Isolation	HF	Neg	2477.58	6021.4	7763.72	7619.78	0.333	142.576	16.534	8.623	13.41	-4.089
FBN	FBN	340	4733	5091	1	2014-03-03	03032014_VT2_HFm1.wav	Weaner	female	Isolation	Isolation	LF	Neg	439.223	1474.55	3876.29	393.436	0.196	143.623	28.073	5.116	4.73	-4.071
FBN	FBN	346	4700	5130	1	2014-05-05	05052014_VT7_HFm1.wav	Weaner	female	Isolation	Isolation	LF	Neg	159.157	844.659	4886.07	123.644	0.41	105.494	29.25	3.607	12.3	-4.067
FBN	FBN	337	4477	5056	1	2014-02-06	06022014_VT14_HFm4.wav	Weaner	female	NovelObject	NovelObject	HF	Neg	532.098	2204.61	5669.16	376.618	0.166	112.427	15.02	7.485	3.52	-4.058
FBN	FBN	349	4422	1897	1	2014-05-01	01052014_VT4_HFm4.wav	Weaner	female	NovelObject	NovelObject	HF	Neg	451.473	2588.55	6164.91	5442.89	0.355	122.068	28.163	4.334	1.82	-4.058
FBN	FBN	340	4733	5091	1	2014-02-27	27022014_VT2_HFs1.wav	Weaner	female	NovelObject	NovelObject	HF	Neg	1259.11	3219.09	5872.56	1026.04	0.1	46.559	5.007	9.299	14.02	-4.044
FBN	FBN	349	4536	5132	1	2014-05-01	01052014_VT6_HFm3.wav	Weaner	female	NovelObject	NovelObject	LF	Neg	280.83	957.703	4080.54	353.469	0.322	118.841	21.755	5.463	5.28	-4.035
FBN	FBN	337	4477	5056	1	2014-02-06	06022014_VT14_HFs5.wav	Weaner	female	NovelObject	NovelObject	HF	Neg	3343.71	5288.68	7362.61	7392.43	0.139	118.533	14.419	8.221	13.57	-4.033
FBN	FBN	349	4422	5136	1	2014-05-01	01052014_VT2_HFs2.wav	Weaner	female	NovelObject	NovelObject	HF	Neg	1594.41	3574.8	5913.12	2320.64	0.172	186.947	20.349	9.187	10.9	-4.032
FBN	FBN	340	4737	1535	1	2014-02-27	27022014_VT12_HFm2.wav	Weaner	female	NovelObject	NovelObject	LF	Neg	217.848	523.646	2832.83	374.279	0.311	84.895	33.797	2.512	0.52	-4.012
FBN	FBN	340	4514	1579	1	2014-02-27	27022014_VT1_HFm4.wav	Weaner	female	OpenField	Isolation	LF	Neg	320.926	1369.88	6221.65	395.399	0.255	107.158	15.686	6.832	4.37	-4.011
FBN	FBN	340	4514	1579	1	2014-02-27	27022014_VT1_HFm4.wav	Weaner	female	OpenField	Isolation	LF	Neg	320.926	1369.88	6221.65	395.399	0.255	107.158	15.686	6.832	4.37	-4.011
FBN	FBN	346	4419	5144	1	2014-05-05	05052014_VT15_HFm1.wav	Weaner	female	Isolation	Isolation	LF	Neg	147.117	471.932	2585.13	2163.63	0.621	84.517	20.936	4.037	5.61	-4.01
FBN	FBN	346	4523	5122	1	2014-04-14	14042014_VT8_HFm4.wav	Weaner	female	Isolation	Isolation	LF	Neg	166.962	1767.11	5908.28	124.238	0.355	145.564	22.547	6.456	10.28	-4.003
FBN	FBN	349	4422	5137	1	2014-05-01	01052014_VT8_HFm2.wav	Weaner	female	NovelObject	NovelObject	LF	Neg	275.682	889.76	4907.08	405.72	0.311	111.348	25.75	4.324	1.82	-3.977
FBN	FBN	349	4422	5136	1	2014-05-01	01052014_VT2_HFm4.wav	Weaner	female	NovelObject	NovelObject	LF	Neg	193.392	546.547	3344.25	133.555	0.516	124.346	32.948	3.774	8.28	-3.976
FBN	FBN	340	4733	5091	1	2014-03-03	03032014_VT2_HFm3.wav	Weaner	female	Isolation	Isolation	LF	Neg	357.464	879.835	3486.74	373.133	0.341	140.599	26.358	5.334	6.4	-3.974
FBN	FBN	406	4631	5198	1	2014-05-05	28072014_VT3_HFm5.wav	Weaner	female	Isolation	Isolation	LF	Neg	295.812	645.27	4553.42	334.533	0.41	127.401	25.594	4.978	2.59	-3.97
FBN	FBN	436_2	16821	13141	1	2015-02-05	05022015_VT20_HFs4.wav	Weaner	male	Restrain	Restrain	HF	Neg	1994.16	2692.25	7466.97	1989.78	1.547	194.459	17.131	11.351	8.6	-3.968
FBN	FBN	340	4737	5094	1	2014-03-03	03032014_VT13_HFm3.wav	Weaner	female	Isolation	Isolation	LF	Neg	359.836	704.763	3002.05	362.538	0.172	111.635	23.275	4.796	6.49	-3.968
FBN	FBN	349	4536	5132	1	2014-05-01	01052014_VT6_LFs6.wav	Weaner	female	NovelObject	NovelObject	LF	Neg	213.334	486.759	4593.7	155.215	0.3	123.271	35.048	3.517	7.56	-3.966
IASP	IASPA	86	86	86_10	1	2008-01-01	IsolSow86Pig10_31.WAV	Piglet	NA	Isolation	Isolation	HF	Neg	1291.5	3925.76	6839.61	6790	0.249	166.831	12.051	13.843	4.1	-3.958
IASP	IASPC	s02	s02	s02-p01	1	2011-04-26	s02p01_cas-fix-004.wav	Piglet	male	CasFix	Castration	HF	Neg	2552.83	3683.29	7978.79	2963.23	1.375	163.947	20.369	8.049	6.65	-3.954
FBN	FBN	409	4733	2283	1	2014-07-24	24072014_VT15_HFm5.wav	Weaner	female	NovelObject	NovelObject	LF	Neg	319.601	623.278	4468.61	360.739	0.333	123.505	27.037	4.568	2.99	-3.953
FBN	FBN	343	4644	5104	1	2014-03-20	20032014_VT13_HFm5.wav	Weaner	female	NovelObject	NovelObject	LF	Neg	381.465	1628.74	4841.6	360.75	0.333	121.316	25.535	4.751	4.14	-3.951
FBN	FBN	406	4733	2288	1	2014-05-05	28072014_VT4_HFm1.wav	Weaner	female	Isolation	Isolation	LF	Neg	341.246	654.677	4040.31	345.506	0.355	137.946	21.138	6.526	6.02	-3.948
IASP	IASPC	s41	s41	s41-p02	1	2011-04-26	s41p02_sham-fix-001.wav	Piglet	male	ShamFix	Restrain	HF	Neg	3761.85	4316.76	6811.04	3804.09	1.229	114.438	24.813	4.612	9.83	-3.942
FBN	FBN	406	4719	5171	1	2014-05-05	07072014_VT15_HFm5.wav	Weaner	female	Isolation	Isolation	LF	Neg	187.629	928.053	4136.31	168.352	0.388	137.051	41.229	3.324	4.43	-3.942
FBN	FBN	343	4527	1645	1	2014-03-20	20032014_VT9_HFm3.wav	Weaner	female	NovelObject	NovelObject	LF	Neg	253.399	966.724	5356.56	339.034	0.499	132.247	30.041	4.402	3.85	-3.938
FBN	FBN	409	4514	2246	1	2014-07-24	24072014_VT8_HFm6.wav	Weaner	female	OpenField	Isolation	LF	Neg	189.037	739.026	3915.15	402.978	0.416	69.125	27.638	2.501	1.42	-3.931
IASP	IASPA	s13	s13	s13-p12	1	2011-01-01	Pr13_Sele12_isolace1_1_53.wav	Piglet	female	ShortIsolation	Isolation	LF	Neg	414.537	1853.74	5530.02	549.691	0.24	106.223	14.583	7.284	4.53	-3.927
FBN	FBN	406	4733	2288	1	2014-05-05	28072014_VT4_LFs1.wav	Weaner	female	Isolation	Isolation	LF	Neg	207.78	509.165	4462.14	342.512	0.205	136.031	21.938	6.201	7.23	-3.925
IASP	IASPA	s55	s55	s55-p09	1	2011-01-01	s55-p09-07-lf-med-27.wav	Piglet	female	Backtest	Restrain	LF	Neg	454.521	910.213	6046.04	551.654	0.908	126.179	25.336	4.98	3.65	-3.925
FBN	FBN	343	4644	5104	1	2014-03-20	20032014_VT13_HFm2.wav	Weaner	female	NovelObject	NovelObject	LF	Neg	251.944	665.259	3851.78	401.944	0.383	112.737	28.735	3.923	-0.89	-3.924
FBN	FBN	409	4737	2265	1	2014-07-24	24072014_VT6_HFm5.wav	Weaner	female	OpenField	Isolation	LF	Neg	315.261	803.27	3708.17	408.877	0.394	91.161	20.324	4.485	1.38	-3.921
FBN	FBN	346	4561	5112	1	2014-04-24	24042014_VT3_LFs3.wav	Weaner	female	PositiveConditioning	PositiveConditioning	LF	Pos	251.518	396.076	1890.07	323.321	0.2	138.781	15.02	9.239	3.3	-3.905
FBN	FBN	406	4733	2283	1	2014-05-05	28072014_VT15_HFm5.wav	Weaner	female	Isolation	Isolation	HF	Neg	654.675	3698.27	5640.11	4232.13	0.388	169.245	24.48	6.914	8.18	-3.902
FBN	FBN	409	4733	2288	1	2014-07-24	24072014_VT4_HFm4.wav	Weaner	female	NovelObject	NovelObject	LF	Neg	388.648	1010.85	4575.88	390.258	0.338	93.309	19.206	4.858	4.49	-3.897
IASP	IASPA	s41	s41	s41-p8	1	2011-01-01	Pr41_Sele8_isolace1_1_374.wav	Piglet	female	LongIsolation	Isolation	HF	Neg	2943.06	3157.7	3458.11	3209.63	0.955	181.435	24.092	7.531	10.19	-3.892
FBN	FBN	349	4700	5130	1	2014-05-01	01052014_VT7_HFm1.wav	Weaner	female	OpenField	Isolation	LF	Neg	247.594	1131.69	4128.69	320.988	0.421	126.601	33.227	3.81	6.06	-3.891
FBN	FBN	340	4351	1611	1	2014-03-03	03032014_VT9_HFm2.wav	Weaner	female	Isolation	Isolation	LF	Neg	328.217	1850.62	6001.17	396.22	0.112	127.279	4.466	28.498	4.69	-3.89
FBN	FBN	349	4422	1897	1	2014-05-01	01052014_VT4_HFm4.wav	Weaner	female	OpenField	Isolation	LF	Neg	237.548	427.021	1844.39	396.451	0.344	139.662	18.911	7.385	4.27	-3.89
IASP	IASPA	s08	s08	s08-p6	1	2011-01-01	Pr08_Sele6_isolace2_1_90.wav	Piglet	female	ShortIsolation	Isolation	LF	Neg	525.942	985.828	4287.22	153.241	0.533	86.307	21.559	4.003	1.5	-3.88
IASP	IASPA	13	13	13_2	1	2008-01-01	CastrSow13Pig2_17.WAV	Piglet	male	Castration	Castration	HF	Neg	3048.69	3536.76	8439.79	3175.69	0.68	157.105	21.315	7.371	9.54	-3.878
FBN	FBN	343	4644	1716	1	2014-03-20	20032014_VT2_HFm1.wav	Weaner	female	OpenField	Isolation	HF	Neg	289.133	2243.49	6528.78	383.23	0.355	115.545	23.955	4.823	2.3	-3.878
FBN	FBN	343	4644	5104	1	2014-03-20	20032014_VT13_HFm6.wav	Weaner	female	NovelObject	NovelObject	LF	Neg	280.506	1390.85	4379.14	365.899	0.35	101.858	27.18	3.748	3.13	-3.869
FBN	FBN	349	4700	5130	1	2014-05-01	01052014_VT7_LFs1.wav	Weaner	female	OpenField	Isolation	LF	Neg	153.252	403.733	2507.09	121.061	0.377	102.367	22.547	4.54	5.83	-3.858
FBN	FBN	346	4419	5144	1	2014-05-05	05052014_VT15_HFm4.wav	Weaner	female	Isolation	Isolation	LF	Neg	183.976	473.238	2656.12	317.534	0.66	91.802	28.042	3.274	1.47	-3.854
FBN	FBN	346	4700	5130	1	2014-05-05	05052014_VT7_HFs2.wav	Weaner	female	Isolation	Isolation	LF	Neg	363.323	1001.7	3506.83	364.675	0.094	152.692	NA	NA	5.65	-3.851
FBN	FBN	343	4644	5104	1	2014-03-24	24032014_VT13_HFm5.wav	Weaner	female	Isolation	Isolation	LF	Neg	304.166	668.316	4073.64	390.73	0.238	97.355	25.169	3.868	-0.66	-3.842
FBN	FBN	343	4527	1645	1	2014-03-24	24032014_VT9_HFm6.wav	Weaner	female	Isolation	Isolation	LF	Neg	318.532	799.618	4630	347.086	0.161	86.096	15.55	5.537	6.1	-3.837
IASP	IASPA	s99	s99	s99-p3	1	2011-01-01	Pr99_Sele3_isolace2_1_593.wav	Piglet	female	LongIsolation	Isolation	HF	Neg	773.652	3160.21	7453.67	208.597	0.115	80.573	17.439	4.62	3.41	-3.831
FBN	FBN	406	4631	5198	1	2014-05-05	28072014_VT3_HFm1.wav	Weaner	female	Isolation	Isolation	LF	Neg	337.869	1721.38	5077.63	328.898	0.177	127.875	19.73	6.481	4.82	-3.822
FBN	FBN	346	4523	5122	1	2014-04-14	14042014_VT8_HFm1.wav	Weaner	female	Isolation	Isolation	HF	Neg	365.059	3063.62	5038.81	3942.55	0.155	128.437	25.771	4.984	4.69	-3.814
IASP	IASPA	8	8	8_14	1	2008-01-01	ReunSow8Pig14_8.WAV	Piglet	male	Reunion	Reunion	LF	Pos	463.738	1402.33	3392.75	527.395	0.364	176.245	17.855	9.871	3.12	-3.797
IASP	IASPA	s47	s47	s47-p7	1	2011-01-01	Pr47_Sele7_isolace1_1_346.wav	Piglet	female	LongIsolation	Isolation	HF	Neg	2281.81	4118.93	10968.5	2949.86	0.245	242.44	16.299	14.875	8.02	-3.788
FBN	FBN	337	4490	1489	1	2014-02-06	06022014_VT1_HFs4.wav	Weaner	female	OpenField	Isolation	LF	Neg	262.454	2033.31	4225.92	122.86	0.089	81.253	16.91	4.805	2.1	-3.785
FBN	FBN	409	4737	2265	1	2014-07-24	24072014_VT6_HFm4.wav	Weaner	female	OpenField	Isolation	LF	Neg	232.415	563.12	3194.13	377.391	0.427	79.334	19.911	3.984	1.76	-3.783
FBN	FBN	343	4527	1645	1	2014-03-24	24032014_VT9_HFm3.wav	Weaner	female	Isolation	Isolation	LF	Neg	244.916	638.813	3870.52	303.959	0.194	98.791	23.192	4.26	4.24	-3.781
FBN	FBN	343	3898	1633	1	2014-03-20	20032014_VT5_HFs4.wav	Weaner	female	NovelObject	NovelObject	HF	Neg	783.795	3934.3	7161.84	480.413	0.078	59.264	NA	NA	5.95	-3.776
IASP	IASPA	s39	s39	s39-p6	1	2011-01-01	Pr39_Sele6_opr3_162.wav	Piglet	female	ShortIsolation	Isolation	HF	Neg	1987.89	2947.54	5920.79	2023.15	0.237	157.858	12.642	12.487	11.06	-3.771
FBN	FBN	349	4700	5130	1	2014-05-01	01052014_VT7_HFm2.wav	Weaner	female	OpenField	Isolation	LF	Neg	292.415	870.105	4699.19	404.007	0.421	124.912	28.481	4.386	3.08	-3.77
FBN	FBN	349	4422	5140	1	2014-05-01	01052014_VT5_HFm6.wav	Weaner	female	OpenField	Isolation	LF	Neg	350.179	810.667	3544.97	417.277	0.416	133.05	19.24	6.915	3.48	-3.767
FBN	FBN	337	4477	5056	1	2014-02-06	06022014_VT14_HFm5.wav	Weaner	female	NovelObject	NovelObject	LF	Neg	479.191	2042.59	4681.54	390.141	0.117	121.118	17.166	7.056	2.04	-3.766
IASP	IASPA	s36	s36	s36-p2	1	2011-01-01	Pr36_Sele2_isolaceM_1_441.wav	Piglet	male	LongIsolation	Isolation	LF	Neg	786.729	1880.31	4981.91	624.921	0.064	38.15	NA	NA	1.65	-3.765
IASP	IASPA	s47	s47	s47-p07	1	2011-01-01	s47-p07-08-hf-med-41.wav	Piglet	female	Backtest	Restrain	HF	Neg	3663.84	5369.66	8365.77	3848.77	0.519	222.472	19.268	11.546	20.03	-3.76
IASP	IASPB	s48	s48	s48-p06	1	2011-01-01	Pr48_Sele06Na_8min_28_9.wav	Piglet	male	LongReunion	Reunion	LF	Pos	331.784	659.917	4226.1	583.794	0.069	65.693	NA	NA	6.38	-3.743
FBN	FBN	340	4514	1579	1	2014-02-27	27022014_VT1_HFm5.wav	Weaner	female	NovelObject	NovelObject	LF	Neg	211.621	1282.43	5309.34	361.017	0.294	111.368	27.205	4.094	1.11	-3.742
FBN	FBN	343	4644	5104	1	2014-03-20	20032014_VT13_HFm4.wav	Weaner	female	NovelObject	NovelObject	LF	Neg	202.115	1007.49	3835.97	161.906	0.277	134.513	25.235	5.33	2.63	-3.731
IASP	IASPB	s55	s55	s55-p01	1	2011-01-01	Pr55_Sele01Na_8min_19.wav	Piglet	female	LongReunion	Reunion	LF	Pos	128.898	630.641	3355.69	55.237	0.101	97.348	14.803	6.576	8.67	-3.726
IASP	IASPA	s39	s39	s39-p02	1	2011-01-01	s39-p02-08-hf-low-10.wav	Piglet	male	Backtest	Restrain	HF	Neg	3051.48	4624.77	7067.68	3100.42	0.945	153.94	20.106	7.657	18.47	-3.726
IASP	IASPB	s47	s47	s47-p07	1	2011-01-01	Pr47_Sele07Na_8min_11_3.wav	Piglet	female	LongReunion	Reunion	LF	Pos	264.413	898.4	12457.4	153.257	0.08	33.586	6.25	5.374	7.59	-3.714
IASP	IASPB	s13	s13	s13-p04	1	2011-01-01	Pr13_Sele04Na_8min_72.wav	Piglet	female	LongReunion	Reunion	LF	Pos	644.685	854.825	2574.54	703.75	0.053	NA	NA	NA	12.1	-3.714
FBN	FBN	409	4514	2246	1	2014-07-24	24072014_VT8_HFm4.wav	Weaner	female	OpenField	Isolation	LF	Neg	159.51	758.265	3812.26	133.711	0.505	87.541	23.768	3.683	2.68	-3.705
FBN	FBN	349	4700	5130	1	2014-05-01	01052014_VT7_HFs1.wav	Weaner	female	OpenField	Isolation	LF	Neg	398.406	1156.16	4159.41	353.531	0.294	83.134	25.525	3.257	11.28	-3.705
IASP	IASPA	s99	s99	s99-p1	1	2011-01-01	Pr99_Sele1_isolace1_1_513.wav	Piglet	male	LongIsolation	Isolation	HF	Neg	1429.63	4996.22	6510.94	6122.96	0.352	191.6	14.205	13.488	12.71	-3.703
FBN	FBN	409	4733	2288	1	2014-07-24	24072014_VT4_HFm6.wav	Weaner	female	NovelObject	NovelObject	LF	Neg	294.992	595.919	3950.09	343.848	0.311	133.299	32.187	4.141	4.33	-3.701
FBN	FBN	343	4527	1645	1	2014-03-24	24032014_VT9_HFm4.wav	Weaner	female	Isolation	Isolation	LF	Neg	306.017	691.163	3758.17	333.912	0.183	146.607	24.597	5.96	5.11	-3.698
IASP	IASPA	39	39	FI39pX	1	2008-01-01	FI39pXn08.WAV	Piglet	NA	Fighting	Fighting	HF	Neg	3100.67	3242.43	3639.32	3224.78	0.536	105.354	17.737	5.94	11.45	-3.691
IASP	IASPA	s47	s47	s47-p07	1	2011-01-01	s47-p07-08-hf-max-42a.wav	Piglet	female	Backtest	Restrain	HF	Neg	4823.24	6432.52	11167.1	4896.18	0.489	271.177	16.36	16.576	10.25	-3.69
FBN	FBN	349	4422	5136	1	2014-05-01	01052014_VT2_HFm6.wav	Weaner	female	NovelObject	NovelObject	LF	Neg	341.446	1627.92	4142	406.876	0.477	104.934	26.198	4.005	7.73	-3.681
FBN	FBN	346	4700	5130	1	2014-05-05	05052014_VT7_HFm2.wav	Weaner	female	Isolation	Isolation	LF	Neg	286.753	1631.19	4917.62	330.124	0.161	83.8	12.44	6.736	3.85	-3.67
FBN	FBN	409	4733	2288	1	2014-07-24	24072014_VT4_HFm1.wav	Weaner	female	NovelObject	NovelObject	LF	Neg	253.964	651.16	3302.22	341.486	0.333	102.5	27.037	3.791	3.73	-3.67
IASP	IASPA	s99	s99	s99-p3	1	2011-01-01	Pr99_Sele3_isolace2_1_329.wav	Piglet	female	LongIsolation	Isolation	HF	Neg	1437.73	3530.95	6604.26	1643.92	0.109	87.374	9.148	9.551	6.35	-3.661
IASP	IASPA	92	92	92_6	1	2008-01-01	ReunSow92Pig6_35.WAV	Piglet	male	Reunion	Reunion	LF	Pos	1082.25	1500.3	3172.68	1161.35	0.103	194.237	9.68	20.067	10.7	-3.656
FBN	FBN	343	4644	5104	1	2014-03-24	24032014_VT13_HFm4.wav	Weaner	female	Isolation	Isolation	HF	Neg	1303.42	4297.47	5984.99	403.513	0.194	134.634	28.342	4.75	2.56	-3.644
IASP	IASPA	81	81	81_9	1	2008-01-01	CrushSow81Pig9_40.WAV	Piglet	female	Crushing	Crushing	LF	Neg	644.857	1757.55	6975.03	792.835	0.874	116.166	28.607	4.061	4.9	-3.64
FBN	FBN	409	4737	2265	1	2014-07-24	24072014_VT6_HFm6.wav	Weaner	female	OpenField	Isolation	LF	Neg	258.882	854.218	4500.89	362.534	0.416	127.519	16.835	7.575	0.77	-3.639
IASP	IASPA	81	81	81_9	1	2008-01-01	CrushSow81Pig9_33.WAV	Piglet	female	Crushing	Crushing	HF	Neg	3334.01	3763.79	8049.43	3426.12	0.853	70.378	21.684	3.246	10.66	-3.637
IASP	IASPB	s99	s99	s99-p09	1	2011-01-01	Pr99_Sele09Na_3min_1.wav	Piglet	male	ShortReunion	Reunion	LF	Pos	385.609	827.112	9534.48	206.149	0.083	25.769	12.094	2.131	2.29	-3.631
FBN	FBN	343	4644	1716	1	2014-03-20	20032014_VT2_HFm4.wav	Weaner	female	NovelObject	NovelObject	LF	Neg	258.174	1620.15	5334.97	378.839	0.333	107.79	30.041	3.588	0.99	-3.63
FBN	FBN	406	4733	2288	1	2014-05-05	28072014_VT4_LFs4.wav	Weaner	female	Isolation	Isolation	LF	Neg	162.653	436.174	3251.64	123.643	0.233	117.198	36.507	3.21	4.68	-3.629
IASP	IASPB	s67	s67	s67-p03	1	2011-01-01	Pr67_Sele03Na_3min_6.wav	Piglet	female	ShortReunion	Reunion	LF	Pos	163.098	241.533	975.406	202.808	0.064	7.388	7.815	0.945	9.85	-3.624
FBN	FBN	340	4737	1535	1	2014-02-27	27022014_VT12_HFs5.wav	Weaner	female	NovelObject	NovelObject	LF	Neg	441.477	1433.13	4520.81	401.099	0.25	96.085	18.025	5.331	10.26	-3.624
FBN	FBN	340	4733	5091	1	2014-03-03	03032014_VT2_HFm2.wav	Weaner	female	Isolation	Isolation	LF	Neg	386.548	742.267	2677.09	377.318	0.241	106.848	24.927	4.286	3.78	-3.622
FBN	FBN	406	4344	5183	1	2014-07-03	03072014_VT9_HFs1.wav	Weaner	female	OpenField	Isolation	HF	Neg	953.03	2882.14	4098.47	3703.76	0.122	127.004	16.397	7.746	9.27	-3.614
IASP	IASPA	s47	s47	s47-p5	1	2011-01-01	Pr47_Sele5_isolace2_1_135.wav	Piglet	female	ShortIsolation	Isolation	LF	Neg	732.259	1390.13	4037.63	785.454	0.283	153.221	22.992	6.664	5.57	-3.613
FBN	FBN	406	4733	2288	1	2014-05-05	28072014_VT4_HFm5.wav	Weaner	female	Isolation	Isolation	LF	Neg	249.913	789.092	3950.78	340.139	0.377	125.029	21.221	5.892	2.34	-3.61
FBN	FBN	445_1	16830	3501	1	2015-04-09	09042015_VT4_HFs2.wav	Weaner	male	Restrain	Restrain	HF	Neg	1156.37	4744.52	7235.34	7205.68	0.472	125.818	18.024	6.98	7.53	-3.609
IASP	IASPA	s99	s99	s99-p3	1	2011-01-01	Pr99_Sele3_isolace2_1_596.wav	Piglet	female	LongIsolation	Isolation	LF	Neg	260.318	391.552	2627.05	276.371	0.064	51.647	NA	NA	6.38	-3.607
IASP	IASPB	s39	s39	s39-p09	1	2011-01-01	Pr39_Sele09Na_3min_27.wav	Piglet	male	ShortReunion	Reunion	LF	Pos	247.82	746.244	8488.5	162.518	0.112	69.613	8.929	7.797	8.76	-3.601
IASP	IASPB	s55	s55	s55-p07	1	2011-01-01	Pr55_Sele07Na_8min_35.wav	Piglet	male	LongReunion	Reunion	LF	Pos	312.206	902.304	9833.47	66.448	0.083	37.484	6.047	6.199	8.9	-3.595
FBN	FBN	349	4700	5130	1	2014-05-01	01052014_VT7_HFm2.wav	Weaner	female	NovelObject	NovelObject	HF	Neg	384.197	2201.34	4938.73	364.503	0.161	94.801	18.647	5.084	6.87	-3.581
IASP	IASPA	s55	s55	s55-p3	1	2011-01-01	Pr55_Sele3_isolace2_1_430.wav	Piglet	male	LongIsolation	Isolation	LF	Neg	1121.89	1512.1	3838.19	1442.76	0.133	132.247	18.753	7.052	7.57	-3.581
IASP	IASPA	s55	s55	s55-p07	1	2011-01-01	s55-p07-05-hf-med-35.wav	Piglet	male	Backtest	Restrain	HF	Neg	3498.3	4024.07	5818.27	3417.03	0.536	147.573	17.731	8.323	6.17	-3.58
IASP	IASPB	s55	s55	s55-p07	1	2011-01-01	Pr55_Sele07Na_8min_43.wav	Piglet	male	LongReunion	Reunion	LF	Pos	432.781	893.678	9153.13	519.957	0.104	65.983	9.615	6.862	4.72	-3.579
FBN	FBN	343	4644	1716	1	2014-03-24	24032014_VT2_HFm4.wav	Weaner	female	Isolation	Isolation	HF	Neg	1554.96	2792.84	5311.69	2425.74	0.227	96.199	30.796	3.124	5.29	-3.578
FBN	FBN	343	4527	1645	1	2014-03-24	24032014_VT9_HFs2.wav	Weaner	female	Isolation	Isolation	LF	Neg	288.367	1138.09	4521.99	328.396	0.144	78.552	24.28	3.235	6	-3.575
FBN	FBN	343	3883	5102	1	2014-03-20	20032014_VT7_HFm4.wav	Weaner	female	OpenField	Isolation	LF	Neg	167.709	673.523	4733.57	378.531	0.499	101.097	29.061	3.479	4.62	-3.575
IASP	IASPA	s02	s02	s02-p4	1	2011-01-01	Pr02_Sele4_isolaceM_1_56.wav	Piglet	male	LongIsolation	Isolation	LF	Neg	345.183	966.539	3039.47	481.824	0.379	98.426	15.845	6.212	7.92	-3.566
IASP	IASPA	27	27	27_6	1	2008-01-01	ArmsSow27Pig6_15.WAV	Piglet	male	Arms	Restrain	HF	Neg	1941.61	3340.57	6655.67	615.019	0.583	102.257	21.449	4.767	3.4	-3.557
FBN	FBN	340	4737	1535	1	2014-02-27	27022014_VT12_HFm6.wav	Weaner	female	NovelObject	NovelObject	LF	Neg	364.219	1668.23	5726.51	399.758	0.522	137.555	24.927	5.518	3.84	-3.557
IASP	IASPA	s47	s47	s47-p7	1	2011-01-01	Pr47_Sele7_isolace1_1_414.wav	Piglet	female	LongIsolation	Isolation	HF	Neg	2212.59	4820.55	6952.61	6398.21	0.357	128.576	15.389	8.355	7.05	-3.555
IASP	IASPA	86	86	86_7	1	2008-01-01	ArmsSow86Pig7_1.WAV	Piglet	male	Arms	Restrain	LF	Neg	1051.86	1739.24	4351.88	1229.51	0.484	159.332	15.493	10.284	8.88	-3.555
IASP	IASPA	24	24	24_6	1	2008-01-01	CrushSow24Pig6_28.WAV	Piglet	female	Crushing	Crushing	HF	Neg	3433.95	3983.48	8694.78	3646.63	0.949	81.604	23.698	3.443	8.45	-3.554
FBN	FBN	343	4644	1713	1	2014-03-20	20032014_VT11_HFm5.wav	Weaner	female	OpenField	Isolation	HF	Neg	834.402	3083	7288.05	442.449	0.222	95.355	31.564	3.021	3.56	-3.551
FBN	FBN	409	4733	2288	1	2014-07-24	24072014_VT4_HFs6.wav	Weaner	female	NovelObject	NovelObject	LF	Neg	355.799	2022.25	5894.31	344.035	0.083	83.755	6.008	13.94	7.71	-3.546
FBN	FBN	343	4527	1645	1	2014-03-20	20032014_VT9_HFs5.wav	Weaner	female	NovelObject	NovelObject	HF	Neg	397.123	2937.43	7090.8	372.808	0.261	131.568	15.34	8.577	4.98	-3.539
FBN	FBN	343	3883	5102	1	2014-03-20	20032014_VT7_HFs6.wav	Weaner	female	OpenField	Isolation	LF	Neg	400.993	1332.7	4521.39	405.161	0.205	152.599	21.938	6.956	5.71	-3.538
IASP	IASPB	s13	s13	s13-p10	1	2011-01-01	Pr13_Sele10Na_8min_48_1.wav	Piglet	female	LongReunion	Reunion	LF	Pos	236.744	607.458	4310.82	155.971	0.147	62.49	10.227	6.11	10.42	-3.533
FBN	FBN	406	4344	5183	1	2014-07-03	03072014_VT9_HFs3.wav	Weaner	female	OpenField	Isolation	HF	Neg	1633.78	2890.69	5675.42	2372.97	0.227	161.304	17.598	9.166	9.09	-3.507
FBN	FBN	349	4422	5137	1	2014-05-01	01052014_VT8_HFm4.wav	Weaner	female	NovelObject	NovelObject	LF	Neg	208.408	509.808	2605.51	132.254	0.399	117.485	20.027	5.866	-0.75	-3.503
IASP	IASPB	s47	s47	s47-p07	1	2011-01-01	Pr47_Sele07Na_8min_11_4.wav	Piglet	female	LongReunion	Reunion	LF	Pos	327.978	839.258	8590.72	445.683	0.093	97.715	16.075	6.079	4.9	-3.502
IASP	IASPC	s55	s55	s55-p07	1	2011-04-26	s55p07_cas-fix-001.wav	Piglet	male	CasFix	Castration	HF	Neg	3181.49	3552.64	6093.54	3432	0.549	140.826	13.662	10.308	9.36	-3.501
FBN	FBN	340	4733	5091	1	2014-02-27	27022014_VT2_HFm4.wav	Weaner	female	NovelObject	NovelObject	HF	Neg	588.316	3261.38	6442.9	411.024	0.189	160.073	13.253	12.078	4.85	-3.5
IASP	IASPA	s02	s02	s02-p03	1	2011-01-01	s02-p03-03-lf-med-22b.wav	Piglet	female	Backtest	Restrain	LF	Neg	419.605	968.335	5071.98	522.79	0.404	199.374	24.737	8.06	1.94	-3.497
FBN	FBN	349	4422	1897	1	2014-05-01	01052014_VT4_LFs5.wav	Weaner	female	NovelObject	NovelObject	LF	Neg	216.947	456.215	2280.41	382.954	0.283	117.599	31.808	3.697	4.35	-3.496
IASP	IASPB	s47	s47	s47-p07	1	2011-01-01	Pr47_Sele07Na_8min_11_6.wav	Piglet	female	LongReunion	Reunion	LF	Pos	396.707	781.083	8520.67	495.552	0.093	29.651	5.356	5.536	5.59	-3.494
FBN	FBN	340	4737	5094	1	2014-03-03	03032014_VT13_HFm2.wav	Weaner	female	Isolation	Isolation	HF	Neg	431.503	2189.41	4132.75	357.965	0.255	103.989	17.645	5.894	6.7	-3.493
FBN	FBN	343	4527	1645	1	2014-03-20	20032014_VT9_HFs2.wav	Weaner	female	NovelObject	NovelObject	HF	Neg	270.531	2646.97	6229.51	92.757	0.161	82.315	12.431	6.622	0.84	-3.49
FBN	FBN	409	4514	2246	1	2014-07-24	24072014_VT8_HFm3.wav	Weaner	female	OpenField	Isolation	LF	Neg	140.229	381.701	1975.5	142.94	0.388	71.808	24.463	2.935	6.09	-3.489
FBN	FBN	406	4514	2246	1	2014-05-05	28072014_VT8_HFm1.wav	Weaner	female	Isolation	Isolation	LF	Neg	330.463	1870.69	5630.83	423.005	0.443	98.887	29.313	3.374	3.65	-3.487
FBN	FBN	343	4644	5107	1	2014-03-20	20032014_VT1_HFs1.wav	Weaner	female	OpenField	Isolation	HF	Neg	751.809	4481.32	7238.51	400.183	0.078	92.656	NA	NA	1.94	-3.487
IASP	IASPA	13	13	13_4	1	2008-01-01	ArmsSow13Pig4_17.WAV	Piglet	male	Arms	Restrain	HF	Neg	2887.33	3220.53	4449.75	3113.14	1.311	98.563	30.123	3.272	7.1	-3.483
IASP	IASPB	s39	s39	s39-p09	1	2011-01-01	Pr39_Sele09Na_3min_5.wav	Piglet	male	ShortReunion	Reunion	LF	Pos	227.64	615.448	3385.63	164.924	0.168	102.336	17.857	5.731	3.03	-3.481
IASP	IASPA	s19	s19	s19-p1	1	2011-01-01	Pr19_Sele1_isolaceM_1_64.wav	Piglet	male	ShortIsolation	Isolation	HF	Neg	1352.84	2752.2	5014.48	1762.4	0.064	22.156	7.813	2.836	9.46	-3.479
IASP	IASPA	s41	s41	s41-p08	1	2011-01-01	s41-p08-08-hf-max-53.wav	Piglet	female	Backtest	Restrain	HF	Neg	3072.93	4179.87	8800.93	3222.39	1.28	164.745	19.915	8.272	9.13	-3.479
IASP	IASPA	s80	s80	s80-p06	1	2011-01-01	s80-p06-07-lf-med-56.wav	Piglet	female	Backtest	Restrain	LF	Neg	487.479	1259.25	5663.43	183.648	0.361	145.973	15.238	9.58	2.09	-3.47
FBN	FBN	343	4644	1716	1	2014-03-20	20032014_VT2_HFs4.wav	Weaner	female	OpenField	Isolation	HF	Neg	2564.26	5060.94	7757.05	2521.36	0.222	81.33	27.055	3.006	10.88	-3.467
FBN	FBN	349	4422	5140	1	2014-05-01	01052014_VT5_HFm1.wav	Weaner	female	NovelObject	NovelObject	LF	Neg	293.44	486.507	2316.51	152.989	0.427	120.682	23.409	5.155	2.47	-3.464
FBN	FBN	343	4527	1645	1	2014-03-20	20032014_VT9_HFm5.wav	Weaner	female	NovelObject	NovelObject	LF	Neg	306.128	1672.12	5610.54	319.1	0.227	111.095	28.576	3.888	4.24	-3.458
FBN	FBN	349	4422	5137	1	2014-05-15	15052014_VT8_LFs1.wav	Weaner	female	PositiveConditioning	PositiveConditioning	LF	Pos	173.286	356.339	1594.5	123.219	0.305	138.865	24.58	5.649	4.36	-3.456
FBN	FBN	349	4419	5144	1	2014-05-01	01052014_VT15_HFm5.wav	Weaner	female	OpenField	Isolation	LF	Neg	259.446	950.927	3562.94	422.294	0.482	105.245	24.88	4.23	0.59	-3.456
FBN	FBN	337	4617	5065	1	2014-02-10	10022014_VT2_HFm5.wav	Weaner	female	Isolation	Isolation	LF	Neg	404.185	1106.89	4346.03	360.707	0.241	100.183	20.772	4.823	4.37	-3.451
FBN	FBN	436_2	16821	13141	1	2015-02-05	05022015_VT20_HFs6.wav	Weaner	male	Restrain	Restrain	HF	Neg	1817.97	3913.06	7370.47	1786.05	0.579	87.37	26.784	3.262	2.44	-3.451
FBN	FBN	349	4422	5136	1	2014-05-15	15052014_VT2_LFs3.wav	Weaner	female	NegativeConditioning	NegativeConditioning	LF	Neg	263.234	471.61	2644.69	327.178	0.277	117.329	28.84	4.068	4.41	-3.448
IASP	IASPA	s67	s67	s67-p11	1	2011-01-01	Pr67_Sele11_isolace2_1_637.wav	Piglet	male	LongIsolation	Isolation	LF	Neg	208.261	284.727	2304.4	206.878	0.229	98.328	8.723	11.272	13.7	-3.445
IASP	IASPA	s55	s55	s55-p07	1	2011-01-01	s55-p07-05-lf-med-34.wav	Piglet	male	Backtest	Restrain	LF	Neg	470.689	1121.49	5319.71	589.066	0.605	82.322	22.323	3.688	3.69	-3.444
FBN	FBN	406	4344	5183	1	2014-07-03	03072014_VT9_HFm4.wav	Weaner	female	OpenField	Isolation	LF	Neg	297.161	956.609	3743.69	396.345	0.36	74.246	26.364	2.816	2.29	-3.443
IASP	IASPA	s47	s47	s47-p08	1	2011-01-01	s47-p08-06-hf-low-06.wav	Piglet	male	Backtest	Restrain	HF	Neg	2366.26	3962.67	10419.5	3349	1.039	135.633	19.247	7.047	6.84	-3.441
FBN	FBN	406	4514	2246	1	2014-05-05	28072014_VT8_HFm4.wav	Weaner	female	Isolation	Isolation	LF	Neg	308.969	893.444	3378.5	438.577	0.421	130.558	20.174	6.472	0.6	-3.435
FBN	FBN	349	4422	5140	1	2014-05-01	01052014_VT5_HFm2.wav	Weaner	female	NovelObject	NovelObject	LF	Neg	219.373	573.255	3125.82	140.586	0.483	140.199	25.896	5.414	1.36	-3.431
FBN	FBN	349	4422	5140	1	2014-05-01	01052014_VT5_HFs2.wav	Weaner	female	NovelObject	NovelObject	HF	Neg	843.535	3447.22	5160.9	4369.6	0.394	147.419	19.039	7.743	8.9	-3.427
FBN	FBN	343	4644	5107	1	2014-03-20	20032014_VT1_HFm4.wav	Weaner	female	NovelObject	NovelObject	LF	Neg	277.521	2119.05	4408.48	2548.43	0.305	90.695	24.58	3.69	2.03	-3.426
FBN	FBN	340	4514	1579	1	2014-02-27	27022014_VT1_HFs6.wav	Weaner	female	OpenField	Isolation	LF	Neg	329.44	1807.92	5302.89	308.966	0.133	151.889	7.515	20.211	3.07	-3.42
FBN	FBN	340	4514	1579	1	2014-02-27	27022014_VT1_HFs6.wav	Weaner	female	OpenField	Isolation	LF	Neg	329.44	1807.92	5302.89	308.966	0.133	151.889	7.515	20.211	3.07	-3.42
IASP	IASPB	s13	s13	s13-p10	1	2011-01-01	Pr13_Sele10Na_8min_1.wav	Piglet	female	LongReunion	Reunion	LF	Pos	328.29	667.153	3085.46	428.878	0.179	31.554	16.791	1.879	4.81	-3.417
IASP	IASPB	s48	s48	s48-p09	1	2011-01-01	Pr48_Sele09Na_8min_33.wav	Piglet	male	LongReunion	Reunion	LF	Pos	330.883	767.749	5113.76	489.182	0.045	NA	NA	NA	2.64	-3.415
IASP	IASPA	23	23	23_1	1	2008-01-01	CrushSow23Pig1_4.WAV	Piglet	NA	Crushing	Crushing	LF	Neg	297.621	563.727	2815.96	207.458	0.214	102.601	16.333	6.282	7.78	-3.412
IASP	IASPA	s99	s99	s99-p1	1	2011-01-01	Pr99_Sele1_isolace1_1_405.wav	Piglet	male	LongIsolation	Isolation	LF	Neg	746.391	1580.56	5735.95	992.196	0.101	36.675	9.872	3.715	0.51	-3.41
FBN	FBN	406	4344	5183	1	2014-07-03	03072014_VT9_HFm5.wav	Weaner	female	OpenField	Isolation	HF	Neg	680.209	2369.06	3835	2488.66	0.216	115.604	20.813	5.554	5.83	-3.409
FBN	FBN	349	4422	5140	1	2014-05-01	01052014_VT5_HFm1.wav	Weaner	female	OpenField	Isolation	LF	Neg	319.071	1849.07	3646.11	2188.76	0.482	106.415	30.063	3.54	2.78	-3.407
IASP	IASPA	s13	s13	s13-p10	1	2011-01-01	s13-p10-06-hf-med-57.wav	Piglet	female	Backtest	Restrain	HF	Neg	3142.21	3567.01	8413.12	3246.04	0.922	174.835	20.599	8.488	10.75	-3.404
FBN	FBN	349	4422	5136	1	2014-05-01	01052014_VT2_HFs1.wav	Weaner	female	NovelObject	NovelObject	HF	Neg	421.6	2170.38	5997.06	397.88	0.388	118.181	24.461	4.831	5.94	-3.4
IASP	IASPA	s99	s99	s99-p07	1	2011-01-01	s99-p07-01-hf-med-36.wav	Piglet	female	Backtest	Restrain	HF	Neg	3569.46	4124.17	7069.11	3712.27	0.952	186.157	22.585	8.243	7.17	-3.399
IASP	IASPA	s47	s47	s47-p13	1	2011-01-01	Pr47_Sele13_isolace2_1_255.wav	Piglet	female	LongIsolation	Isolation	HF	Neg	943.322	6105.75	7933.2	7770.88	0.315	285.035	12.714	22.42	4.45	-3.397
IASP	IASPA	24	24	24_6	1	2008-01-01	CrushSow24Pig6_27.WAV	Piglet	female	Crushing	Crushing	HF	Neg	3638.47	4265.27	9299.1	3734.49	0.856	69.709	24.543	2.84	9.4	-3.397
FBN	FBN	337	4490	1489	1	2014-02-06	06022014_VT1_HFm6.wav	Weaner	female	OpenField	Isolation	LF	Neg	266.807	1694.22	3862.84	363.023	0.244	108.875	16.399	6.639	4.1	-3.396
IASP	IASPC	s19	s19	s19-p01	1	2011-03-29	s19p01_cas-fix-001.wav	Piglet	male	CasFix	Castration	LF	Neg	342.186	702.079	4066.53	464.846	0.435	87.059	29.892	2.912	4.21	-3.396
IASP	IASPB	s13	s13	s13-p02	1	2011-01-01	Pr13_Sele02Na_3min_2.wav	Piglet	male	ShortReunion	Reunion	LF	Pos	211.148	519.457	3669.75	162.403	0.144	101.369	10.418	9.73	4.41	-3.394
IASP	IASPB	s55	s55	s55-p11	1	2011-01-01	Pr55_Sele11Na_3min_6.wav	Piglet	female	ShortReunion	Reunion	LF	Pos	176.681	356.117	2445.31	232.006	0.075	54.532	13.389	4.073	4.46	-3.39
IASP	IASPB	s80	s80	s80-p07	1	2011-01-01	Pr80_Sele07Na_3min_27_5.wav	Piglet	male	ShortReunion	Reunion	LF	Pos	236.739	589.733	5599.98	173.841	0.072	16.879	NA	NA	4.05	-3.39
IASP	IASPB	s55	s55	s55-p02	1	2011-01-01	Pr55_Sele02Na_3min_49.wav	Piglet	female	ShortReunion	Reunion	LF	Pos	341.224	732.949	5214.89	196.958	0.099	19.676	15.206	1.294	1.34	-3.383
IASP	IASPC	s67	s67	s67-p02	1	2011-04-26	s67p02_cas-shear-001.wav	Piglet	male	CasShear	Castration	HF	Neg	4330.67	4549.56	5368.24	4432.78	1.003	106.764	21.429	4.982	11.32	-3.382
FBN	FBN	349	4419	5144	1	2014-05-01	01052014_VT15_HFm2.wav	Weaner	female	NovelObject	NovelObject	LF	Neg	373.455	1752.07	4665.62	319.632	0.2	166.603	17.524	9.507	5.08	-3.379
FBN	FBN	406	4733	2283	1	2014-05-05	28072014_VT15_HFm1.wav	Weaner	female	Isolation	Isolation	LF	Neg	367.983	1050.06	4252.79	368.41	0.227	184.126	17.598	10.463	5.18	-3.375
FBN	FBN	409	4733	2283	1	2014-07-24	24072014_VT15_HFm4.wav	Weaner	female	NovelObject	NovelObject	LF	Neg	324.395	2109.27	4984	397.851	0.322	125.286	20.201	6.202	3.77	-3.373
FBN	FBN	349	4422	5140	1	2014-05-01	01052014_VT5_HFm5.wav	Weaner	female	NovelObject	NovelObject	LF	Neg	190.253	1538.52	4098.76	3933.12	0.277	124.523	25.235	4.935	3.29	-3.372
FBN	FBN	349	4536	5132	1	2014-05-01	01052014_VT6_HFs1.wav	Weaner	female	NovelObject	NovelObject	HF	Neg	1290.94	2351.95	4447.89	2280.49	0.122	97.021	4.096	23.685	4.92	-3.369
IASP	IASPB	s39	s39	s39-p09	1	2011-01-01	Pr39_Sele09Na_3min_21.wav	Piglet	male	ShortReunion	Reunion	LF	Pos	337.867	878.88	10285.9	128.497	0.088	63.656	17.049	3.734	9.25	-3.367
FBN	FBN	409	4733	2283	1	2014-07-24	24072014_VT15_HFs5.wav	Weaner	female	NovelObject	NovelObject	HF	Neg	3629.95	5732.94	7221.59	7034.9	0.227	178.313	19.784	9.013	11.46	-3.362
FBN	FBN	349	4422	5140	1	2014-05-01	01052014_VT5_HFm4.wav	Weaner	female	OpenField	Isolation	LF	Neg	317.25	1098.18	4165.61	396.544	0.466	105.753	22.547	4.69	3.76	-3.362
FBN	FBN	346	4536	1889	1	2014-05-05	05052014_VT13_HFm3.wav	Weaner	female	Isolation	Isolation	HF	Neg	1192.51	4291.92	6817.24	2308.61	0.809	138.393	29.033	4.767	3.57	-3.361
FBN	FBN	406	4344	5183	1	2014-07-03	03072014_VT9_HFm6.wav	Weaner	female	OpenField	Isolation	LF	Neg	268.055	750.428	3626.11	392.732	0.427	84.192	37.48	2.246	-0.05	-3.359
IASP	IASPB	s99	s99	s99-p08	1	2011-01-01	Pr99_Sele08Na_8min_19.wav	Piglet	male	LongReunion	Reunion	LF	Pos	368.162	679.733	3875.45	534.573	0.053	NA	NA	NA	3.85	-3.358
IASP	IASPB	s13	s13	s13-p05	1	2011-01-01	Pr13_Sele05Na_3min_1.wav	Piglet	male	ShortReunion	Reunion	LF	Pos	208.525	572.715	4007.89	148.239	0.157	69.546	9.533	7.296	6.41	-3.357
FBN	FBN	343	4644	5107	1	2014-03-20	20032014_VT1_HFm1.wav	Weaner	female	NovelObject	NovelObject	HF	Neg	580.681	2287.22	4953.29	2239.17	0.311	124.275	28.969	4.29	0.04	-3.357
IASP	IASPB	s47	s47	s47-p05	1	2011-01-01	Pr47_Sele05Na_3min_34.wav	Piglet	female	ShortReunion	Reunion	HF	Pos	3739.2	5091.09	6256.7	6009.05	0.131	71.543	11.48	6.232	12.86	-3.354
IASP	IASPB	s80	s80	s80-p10	1	2011-01-01	Pr80_Sele10Na_8min_12.wav	Piglet	male	LongReunion	Reunion	HF	Pos	1640.58	2547.24	4411.47	1586.67	0.083	33.023	NA	NA	12.08	-3.353
FBN	FBN	349	4422	5136	1	2014-05-01	01052014_VT2_HFm1.wav	Weaner	female	NovelObject	NovelObject	LF	Neg	347.924	949.463	3849.28	344.197	0.155	102.707	16.093	6.382	5.09	-3.352
FBN	FBN	409	4733	2288	1	2014-07-24	24072014_VT4_HFm6.wav	Weaner	female	OpenField	Isolation	HF	Neg	419.093	2654.39	6197.82	361.484	0.266	113.13	16.911	6.69	4.18	-3.352
IASP	IASPC	s19	s19	s19-p01	1	2011-03-29	s19p01_cas-fix-003.wav	Piglet	male	CasFix	Castration	LF	Neg	351.721	659.681	4086.62	233.869	0.341	108.256	29.293	3.696	4.4	-3.352
FBN	FBN	409	4514	2246	1	2014-03-20	20032014_VT10_HFm2.wav	Weaner	female	NovelObject	NovelObject	HF	Neg	1560.39	5045.73	6485.83	5208.95	0.261	168.364	30.681	5.488	3.4	-3.351
FBN	FBN	343	4644	5107	1	2014-03-20	20032014_VT1_HFm1.wav	Weaner	female	OpenField	Isolation	HF	Neg	469.566	2373.66	5145.48	2410.29	0.333	111.142	15.031	7.394	4.71	-3.349
IASP	IASPA	s13	s13	s13-p9	1	2011-01-01	Pr13_Sele9_isolace1_1_107.wav	Piglet	female	ShortIsolation	Isolation	LF	Neg	492.955	1305.23	4899.12	529.309	0.448	126.488	23.438	5.397	2.72	-3.348
IASP	IASPC	s99	s99	s99-p02	1	2011-04-26	s99p02_cas-cut-001.wav	Piglet	male	CasCut	Castration	HF	Neg	3398.99	3755.26	5981.49	3442.7	1.3	140.979	15.005	9.396	18.3	-3.347
IASP	IASPA	s02	s02	s02-p04	1	2011-01-01	s02-p04-04-lf-max-24.wav	Piglet	male	Backtest	Restrain	LF	Neg	431.364	912.363	4867.01	520.44	0.392	188.155	20.415	9.217	2.9	-3.345
IASP	IASPC	s53	s53	s53-p07	1	2011-03-08	s53p07_cas-cut-002.wav	Piglet	male	CasCut	Castration	HF	Neg	4276.25	4730.53	6029.84	4602.73	0.651	194.973	8.454	23.063	11.95	-3.344
FBN	FBN	406	4719	5171	1	2014-05-05	07072014_VT15_HFm6.wav	Weaner	female	Isolation	Isolation	HF	Neg	2353.74	4118.9	5454.9	2353.18	0.133	151.551	11.275	13.441	7.25	-3.344
FBN	FBN	406	4631	5198	1	2014-05-05	28072014_VT3_HFm3.wav	Weaner	female	Isolation	Isolation	LF	Neg	351.901	2079.94	4852.48	314.503	0.15	146.593	16.702	8.777	4.56	-3.343
IASP	IASPB	s55	s55	s55-p02	1	2011-01-01	Pr55_Sele02Na_3min_11.wav	Piglet	female	ShortReunion	Reunion	LF	Pos	280.599	636.673	3143.95	189.852	0.155	38.159	22.629	1.686	5.02	-3.342
FBN	FBN	346	4422	5137	1	2014-05-05	05052014_VT8_LFs1.wav	Weaner	female	Isolation	Isolation	LF	Neg	236.408	394.39	1598.16	342.989	0.349	110.63	28.631	3.864	5.65	-3.34
IASP	IASPA	s67	s67	s67-p1	1	2011-01-01	Pr67_Sele1_isolace1_1_196.wav	Piglet	male	ShortIsolation	Isolation	HF	Neg	2391.75	2673.83	3271.86	2376.1	0.144	171.744	10.415	16.49	11.03	-3.338
FBN	FBN	343	4644	1713	1	2014-03-20	20032014_VT11_HFm3.wav	Weaner	female	OpenField	Isolation	LF	Neg	283.142	2116.09	4941.58	2384.58	0.277	112.986	34.273	3.297	2.15	-3.337
IASP	IASPC	s67	s67	s67-p01	1	2011-04-26	s67p01_sham-cut-003.wav	Piglet	male	ShamCut	Restrain	HF	Neg	3692.94	3984.96	4732.12	3922.69	0.861	233.422	13.353	17.481	12.43	-3.327
IASP	IASPB	s39	s39	s39-p09	1	2011-01-01	Pr39_Sele09Na_3min_24.wav	Piglet	male	ShortReunion	Reunion	LF	Pos	235.928	888.265	9469.41	152.026	0.091	28.013	5.513	5.081	7.97	-3.323
IASP	IASPB	s55	s55	s55-p02	1	2011-01-01	Pr55_Sele02Na_3min_7.wav	Piglet	female	ShortReunion	Reunion	LF	Pos	287.951	701.488	3522.29	187.374	0.144	44.357	13.889	3.194	3.59	-3.321
IASP	IASPB	s13	s13	s13-p10	1	2011-01-01	Pr13_Sele10Na_8min_83_10.wav	Piglet	female	LongReunion	Reunion	LF	Pos	369.027	1257.02	8233.48	141.015	0.088	50.756	17.041	2.978	11.22	-3.318
FBN	FBN	340	4733	5091	1	2014-02-27	27022014_VT2_HFm6.wav	Weaner	female	OpenField	Isolation	LF	Neg	273.781	1537.48	5756.63	428.955	0.31	170.279	40.264	4.229	3.49	-3.315
FBN	FBN	337	4477	5056	1	2014-02-06	06022014_VT14_HFm6.wav	Weaner	female	NovelObject	NovelObject	HF	Neg	1110.26	2841.23	6328.54	416.079	0.133	112.855	22.531	5.009	4.18	-3.312
FBN	FBN	337	4617	5065	1	2014-02-10	10022014_VT2_HFm4.wav	Weaner	female	Isolation	Isolation	LF	Neg	343.53	839.559	3018.46	385.55	0.213	125.376	11.752	10.668	2.08	-3.31
IASP	IASPA	24	24	24_6	1	2008-01-01	CrushSow24Pig6_7.WAV	Piglet	female	Crushing	Crushing	HF	Neg	3683.7	4113.33	6440.19	3962.57	0.652	96.718	19.169	5.046	11.83	-3.309
IASP	IASPA	13	13	13_4	1	2008-01-01	ArmsSow13Pig4_15.WAV	Piglet	male	Arms	Restrain	HF	Neg	2883.41	3199.63	4804.27	3090.64	1.044	97.447	29.208	3.336	6.88	-3.309
IASP	IASPA	27	27	FI27p5	1	2008-01-01	FI27p5n20.WAV	Piglet	male	Fighting	Fighting	LF	Neg	682.775	1730.08	5246.53	666.739	0.566	124.295	25.632	4.849	9.28	-3.308
FBN	FBN	349	4422	5137	1	2014-05-01	01052014_VT8_HFm3.wav	Weaner	female	NovelObject	NovelObject	LF	Neg	280.924	1639.57	3843.63	422.627	0.361	96.489	30.504	3.163	6.8	-3.308
FBN	FBN	343	4644	5107	1	2014-03-20	20032014_VT1_HFm2.wav	Weaner	female	OpenField	Isolation	HF	Neg	560.389	2696.25	5776.64	460.774	0.31	95.79	20.937	4.575	3.19	-3.306
FBN	FBN	406	4733	2288	1	2014-05-05	28072014_VT4_HFs6.wav	Weaner	female	Isolation	Isolation	LF	Neg	362.95	954.889	3861.91	372.777	0.2	95.954	22.549	4.255	8.41	-3.305
IASP	IASPA	92	92	92_6a	1	2008-01-01	AftnurSow92Pig6a_16.WAV	Piglet	male	AfterNursing	AfterNursing	LF	Pos	1374.05	1645.11	4232.11	1394.71	0.101	188.454	4.934	38.195	11.97	-3.304
IASP	IASPA	s80	s80	s80-p6	1	2011-01-01	Pr80_Sele6_isolace2_1_76.wav	Piglet	female	LongIsolation	Isolation	LF	Neg	424.752	904.367	3054.4	444.524	0.075	64.136	6.698	9.575	4.25	-3.304
FBN	FBN	340	4733	5091	1	2014-02-27	27022014_VT2_HFs4.wav	Weaner	female	OpenField	Isolation	HF	Neg	754.064	3637.07	6582.37	395.221	0.133	106.949	15.033	7.114	1.96	-3.303
IASP	IASPA	s39	s39	s39-p2	1	2011-01-01	Pr39_Sele2_opr2_131a.wav	Piglet	male	ShortIsolation	Isolation	HF	Neg	584.988	2768.81	3023.86	3008.29	0.288	204.87	17.361	11.801	13.45	-3.303
IASP	IASPB	s47	s47	s47-p07	1	2011-01-01	Pr47_Sele07Na_8min_20_7.wav	Piglet	female	LongReunion	Reunion	LF	Pos	364.287	1063.52	11817.4	492.216	0.069	43.52	7.212	6.035	8.44	-3.299
FBN	FBN	343	4644	5107	1	2014-03-20	20032014_VT1_HFm5.wav	Weaner	female	OpenField	Isolation	HF	Neg	708.477	3188.53	5840.72	412.707	0.305	101.755	31.156	3.266	2.37	-3.298
IASP	IASPA	s67	s67	s67-p7	1	2011-01-01	Pr67_Sele7_isolace2_1_319.wav	Piglet	female	ShortIsolation	Isolation	LF	Neg	966.917	1328.19	5395.45	1042.86	0.091	136.72	11.027	12.399	6.26	-3.291
IASP	IASPA	s99	s99	s99-p07	1	2011-01-01	s99-p07-01-hf-max-15.wav	Piglet	female	Backtest	Restrain	HF	Neg	2512.02	3447.3	5234.77	2274.13	0.712	216.808	13.349	16.242	6.73	-3.291
FBN	FBN	409	4514	2246	1	2014-07-24	24072014_VT8_HFm5.wav	Weaner	female	OpenField	Isolation	LF	Neg	142.087	443.679	2853.89	403.064	0.516	79.99	25.196	3.175	3.7	-3.291
IASP	IASPB	s80	s80	s80-p07	1	2011-01-01	Pr80_Sele07Na_3min_27_7.wav	Piglet	male	ShortReunion	Reunion	LF	Pos	255.495	757.291	4342.26	173.709	0.056	NA	NA	NA	6.5	-3.291
IASP	IASPA	s41	s41	s41-p5	1	2011-01-01	Pr41_Sele5_isolace1_1_77.wav	Piglet	male	ShortIsolation	Isolation	LF	Neg	445.771	1157.95	4939.74	513.989	0.192	60.882	7.813	7.792	2.95	-3.289
IASP	IASPA	s02	s02	s02-p01	1	2011-01-01	s02-p01-01-lf-med-33.wav	Piglet	male	Backtest	Restrain	LF	Neg	409.626	1126.73	6793.24	417.014	0.725	175.493	20.687	8.483	0.85	-3.289
FBN	FBN	409	4733	2283	1	2014-07-24	24072014_VT15_HFm2.wav	Weaner	female	OpenField	Isolation	HF	Neg	550.381	2558.69	5246.92	5034.04	0.172	135.261	26.163	5.17	6.14	-3.289
IASP	IASPA	24	24	24_6	1	2008-01-01	CrushSow24Pig6_30.WAV	Piglet	female	Crushing	Crushing	HF	Neg	3403.91	3828.02	5462.99	3432.59	0.906	81.009	20.417	3.968	10.59	-3.283
FBN	FBN	337	7491	5064	1	2014-02-20	20022014_VT7_LFs5.wav	Weaner	female	NegativeConditioning	NegativeConditioning	LF	Neg	215.332	382.454	1721.35	304.39	0.261	104.481	28.761	3.633	3.07	-3.281
FBN	FBN	340	4514	1579	1	2014-02-27	27022014_VT1_HFm4.wav	Weaner	female	NovelObject	NovelObject	HF	Neg	593.853	2443.75	6018.62	2436.29	0.205	119.374	19.485	6.126	4.08	-3.28
FBN	FBN	406	4733	2288	1	2014-05-05	28072014_VT4_HFs2.wav	Weaner	female	Isolation	Isolation	LF	Neg	365.939	863.921	4562.51	359.557	0.383	141.258	20.914	6.754	11.7	-3.279
FBN	FBN	337	4477	5056	1	2014-02-06	06022014_VT14_HFm3.wav	Weaner	female	NovelObject	NovelObject	HF	Neg	1584.85	4465.99	5778.72	4772.95	0.144	116.04	13.866	8.369	7.53	-3.275
FBN	FBN	406	4631	5198	1	2014-05-05	28072014_VT3_HFm6.wav	Weaner	female	Isolation	Isolation	LF	Neg	176.115	449.305	2462.84	116.204	0.405	83.73	32.123	2.607	-1.11	-3.274
IASP	IASPB	s67	s67	s67-p07	1	2011-01-01	Pr67_Sele07Na_3min_5.wav	Piglet	female	ShortReunion	Reunion	LF	Pos	277.306	1067.01	10708.5	51.495	0.08	45.359	12.5	3.629	7.98	-3.268
IASP	IASPB	s55	s55	s55-p02	1	2011-01-01	Pr55_Sele02Na_3min_16.wav	Piglet	female	ShortReunion	Reunion	LF	Pos	358.054	676.044	2895.72	190.114	0.144	21.369	20.833	1.026	3.13	-3.264
IASP	IASPA	s13	s13	s13-p03	1	2011-01-01	s13-p03-05-hf-max-36.wav	Piglet	male	Backtest	Restrain	HF	Neg	4272.94	5141.8	8164.49	4185.38	0.848	195.95	19.469	10.065	8.3	-3.261
IASP	IASPA	s36	s36	s36-p2	1	2011-01-01	Pr36_Sele2_isolaceM_1_363.wav	Piglet	male	LongIsolation	Isolation	LF	Neg	473.613	954.242	3338.13	513.253	0.171	57.426	14.654	3.919	2.11	-3.257
IASP	IASPB	s80	s80	s80-p07	1	2011-01-01	Pr80_Sele07Na_3min_27_4.wav	Piglet	male	ShortReunion	Reunion	LF	Pos	243.377	681.951	3847.64	178.702	0.053	NA	NA	NA	5	-3.257
FBN	FBN	343	4644	5107	1	2014-03-20	20032014_VT1_HFm5.wav	Weaner	female	NovelObject	NovelObject	LF	Neg	239.988	1061.33	3545.56	398.051	0.311	78.565	35.404	2.219	1.59	-3.256
IASP	IASPB	s55	s55	s55-p02	1	2011-01-01	Pr55_Sele02Na_3min_46.wav	Piglet	female	ShortReunion	Reunion	LF	Pos	227.267	645.529	4459.11	181.566	0.107	43.669	9.373	4.659	6.81	-3.255
FBN	FBN	406	4733	2288	1	2014-05-05	28072014_VT4_HFm6.wav	Weaner	female	Isolation	Isolation	LF	Neg	294.466	1498.12	4669.15	351.899	0.383	154.479	26.143	5.909	2.86	-3.254
FBN	FBN	349	4419	5144	1	2014-05-01	01052014_VT15_HFm2.wav	Weaner	female	OpenField	Isolation	HF	Neg	1271.11	3299.28	6456.58	5524.83	0.61	99.948	31.977	3.126	6.03	-3.251
FBN	FBN	337	4477	5056	1	2014-02-06	06022014_VT14_HFm2.wav	Weaner	female	NovelObject	NovelObject	LF	Neg	383.264	1563.67	4613.19	412.643	0.144	101.81	13.866	7.343	5.01	-3.249
FBN	FBN	346	4419	5144	1	2014-05-05	05052014_VT15_HFm2.wav	Weaner	female	Isolation	Isolation	LF	Neg	371.092	1594.52	5102.48	348.28	0.2	104.326	27.559	3.786	1.98	-3.249
FBN	FBN	349	4422	5137	1	2014-05-01	01052014_VT8_HFs2.wav	Weaner	female	NovelObject	NovelObject	HF	Neg	631.719	3241.11	5605.42	417.91	0.133	105.737	22.531	4.693	1.76	-3.248
FBN	FBN	343	4644	1716	1	2014-03-20	20032014_VT2_HFm5.wav	Weaner	female	NovelObject	NovelObject	LF	Neg	284.068	1833.74	5434.57	131.66	0.289	92.818	29.462	3.15	1.49	-3.247
FBN	FBN	406	4631	5196	1	2014-05-05	28072014_VT1_HFm6.wav	Weaner	female	Isolation	Isolation	LF	Neg	251.648	1003.47	4275.95	357.202	0.377	89.226	23.874	3.737	3.66	-3.245
IASP	IASPA	s13	s13	s13-p9	1	2011-01-01	Pr13_Sele9_isolace1_1_57.wav	Piglet	female	ShortIsolation	Isolation	LF	Neg	414.778	1034.19	4436.24	507.847	0.357	97.403	23.787	4.095	1.13	-3.242
IASP	IASPB	s13	s13	s13-p01	1	2011-01-01	Pr13_Sele01Na_8min_37.wav	Piglet	male	LongReunion	Reunion	LF	Pos	221.614	302.183	1944.71	232.058	0.075	117.289	13.389	8.76	11.26	-3.241
NMBU	NMBU	pair4	1	pair4	pair4	2017-06-23	pair4enrichedforth	GrFinishing	female	RunToEnriched	Run	LF	Pos	112.84	208.944	1291.68	111.461	0.383	216.745	28.704	7.551	7.95	-3.239
FBN	FBN	406	4719	5171	1	2014-05-05	07072014_VT15_HFs4.wav	Weaner	female	Isolation	Isolation	HF	Neg	1393.56	2549.67	5074.91	2188.01	0.078	83.091	6.442	12.899	3.17	-3.238
FBN	FBN	349	4700	5130	1	2014-05-01	01052014_VT7_HFs5.wav	Weaner	female	OpenField	Isolation	LF	Neg	413.67	1300.73	3507.72	397.293	0.105	30.013	14.241	2.108	11.04	-3.238
FBN	FBN	406	4719	5171	1	2014-05-05	07072014_VT15_HFs6.wav	Weaner	female	Isolation	Isolation	HF	Neg	2056.07	2772.07	4214.28	2381.09	0.122	109.387	8.2	13.34	11.79	-3.236
FBN	FBN	337	4617	5065	1	2014-02-06	06022014_VT2_HFm2.wav	Weaner	female	OpenField	Isolation	HF	Neg	1108.6	2934.06	6137.34	2158.1	0.177	103.01	19.728	5.222	2.94	-3.236
IASP	IASPB	s67	s67	s67-p03	1	2011-01-01	Pr67_Sele03Na_3min_1.wav	Piglet	female	ShortReunion	Reunion	LF	Pos	590.081	1361.08	12072.3	677.241	0.091	44.25	5.515	8.024	7.56	-3.234
FBN	FBN	406	4631	5198	1	2014-05-05	28072014_VT3_HFs4.wav	Weaner	female	Isolation	Isolation	LF	Neg	409.694	1994.57	4357.73	347.266	0.133	109.664	11.275	9.726	3.17	-3.234
FBN	FBN	349	4536	5132	1	2014-05-01	01052014_VT6_HFm5.wav	Weaner	female	OpenField	Isolation	HF	Neg	893.712	2931.53	5288.44	364.378	0.227	143.954	19.797	7.271	3.09	-3.234
FBN	FBN	349	4422	5140	1	2014-05-01	01052014_VT5_HFs6.wav	Weaner	female	NovelObject	NovelObject	LF	Neg	371.805	677.028	2908.31	365.363	0.216	172.616	25.419	6.791	8.04	-3.233
FBN	FBN	340	4733	5091	1	2014-02-27	27022014_VT2_HFm3.wav	Weaner	female	NovelObject	NovelObject	HF	Neg	740.094	2373.05	5992.04	451.218	0.178	154.698	16.899	9.154	4.01	-3.232
IASP	IASPA	s80	s80	s80-p4	1	2011-01-01	Pr80_Sele4_isolace2_1_260.wav	Piglet	male	LongIsolation	Isolation	LF	Neg	541.786	2325.96	6117.8	570.965	0.448	84.092	24.552	3.425	7.94	-3.231
IASP	IASPB	s80	s80	s80-p10	1	2011-01-01	Pr80_Sele10Na_8min_14_9.wav	Piglet	male	LongReunion	Reunion	LF	Pos	341.063	1025.35	6754.28	398.375	0.056	NA	NA	NA	5.87	-3.231
FBN	FBN	340	4737	5094	1	2014-03-03	03032014_VT13_HFm4.wav	Weaner	female	Isolation	Isolation	HF	Neg	583.991	2702	5525.52	409.148	0.161	80.246	12.44	6.451	4.85	-3.23
IASP	IASPB	s55	s55	s55-p01	1	2011-01-01	Pr55_Sele01Na_8min_18.wav	Piglet	female	LongReunion	Reunion	HF	Pos	1483.07	2497.77	4564.45	1602.13	0.099	293.977	5.066	58.024	7.8	-3.227
IASP	IASPA	27	27	FI27p5	1	2008-01-01	FI27p5n08.WAV	Piglet	male	Fighting	Fighting	LF	Neg	505.576	680.439	2192.05	522.141	0.164	125.075	15.262	8.195	6.53	-3.226
IASP	IASPA	s39	s39	s39-p02	1	2011-01-01	s39-p02-08-lf-max-20.wav	Piglet	male	Backtest	Restrain	LF	Neg	369.904	1459.55	4286.89	529.944	0.436	154.778	18.344	8.437	3.36	-3.225
FBN	FBN	346	4536	1889	1	2014-05-05	05052014_VT13_HFm5.wav	Weaner	female	Isolation	Isolation	LF	Neg	299.657	883.317	3614.28	377.968	0.283	137.614	21.222	6.484	2.68	-3.22
FBN	FBN	340	4514	1579	1	2014-02-27	27022014_VT1_HFs1.wav	Weaner	female	OpenField	Isolation	LF	Neg	338.26	990.408	4823.68	381.323	0.222	101.148	22.548	4.486	6.25	-3.216
FBN	FBN	340	4514	1579	1	2014-02-27	27022014_VT1_HFs1.wav	Weaner	female	OpenField	Isolation	LF	Neg	338.26	990.408	4823.68	381.323	0.222	101.148	22.548	4.486	6.25	-3.216
FBN	FBN	340	4351	1611	1	2014-03-03	03032014_VT9_HFm1.wav	Weaner	female	Isolation	Isolation	LF	Neg	265.117	586.705	2189.11	340.649	0.123	93.78	16.24	5.775	4.34	-3.209
IASP	IASPA	s19	s19	s19-p1	1	2011-01-01	Pr19_Sele1_isolaceM_1_25.wav	Piglet	male	ShortIsolation	Isolation	LF	Neg	322.762	1355.01	5668.82	195.459	0.299	158.034	16.741	9.44	5.86	-3.204
IASP	IASPA	81	81	81_9	1	2008-01-01	CrushSow81Pig9_42.WAV	Piglet	female	Crushing	Crushing	LF	Neg	539.026	1761.04	7316.4	595.767	0.754	103.801	21.874	4.745	4.24	-3.201
FBN	FBN	340	4737	5094	1	2014-03-03	03032014_VT13_HFm5.wav	Weaner	female	Isolation	Isolation	LF	Neg	297.446	1087.64	3074.18	358.571	0.172	114.127	29.094	3.923	4.56	-3.196
FBN	FBN	406	4631	5196	1	2014-05-05	28072014_VT1_HFm1.wav	Weaner	female	Isolation	Isolation	LF	Neg	224.758	1281.08	5149.24	148.523	0.432	103.993	26.594	3.91	2.51	-3.194
IASP	IASPA	s39	s39	s39-p9	1	2011-01-01	Pr39_Sele9_opr2_164.wav	Piglet	male	ShortIsolation	Isolation	LF	Neg	525.254	1803.15	6326.34	527.466	0.317	122.605	14.178	8.648	1.13	-3.193
IASP	IASPA	s39	s39	s39-p02	1	2011-01-01	s39-p02-08-hf-med-63.wav	Piglet	male	Backtest	Restrain	HF	Neg	3485.72	4352.43	6628.1	3478.07	0.792	184.727	18.929	9.759	10.14	-3.193
FBN	FBN	340	4737	1535	1	2014-02-27	27022014_VT12_HFm5.wav	Weaner	female	NovelObject	NovelObject	HF	Neg	608.235	2337.06	5521.08	1276.54	0.394	93.131	39.35	2.367	1.62	-3.192
FBN	FBN	349	4536	5132	1	2014-05-01	01052014_VT6_HFm4.wav	Weaner	female	OpenField	Isolation	LF	Neg	321.695	2095.73	4607.56	364.762	0.249	151.159	18.038	8.38	3.54	-3.191
IASP	IASPC	s08	s08	s08-p01	1	2011-04-26	s08p01_cas-fix-005.wav	Piglet	male	CasFix	Castration	HF	Neg	3876.34	4987.65	7904.01	4368.62	0.987	88.477	23.814	3.715	10.87	-3.185
FBN	FBN	343	4644	5104	1	2014-03-24	24032014_VT13_HFm3.wav	Weaner	female	Isolation	Isolation	HF	Neg	459.469	3041.54	4546.14	3682.7	0.161	142.653	18.66	7.645	5.13	-3.178
FBN	FBN	340	4733	5091	1	2014-02-27	27022014_VT2_HFm6.wav	Weaner	female	NovelObject	NovelObject	HF	Neg	424.195	2273.53	5473.9	426.809	0.139	110.505	25.233	4.379	1.92	-3.177
IASP	IASPA	s36	s36	s36-p01	1	2011-01-01	s36-p01-02-lf-max-11.wav	Piglet	female	Backtest	Restrain	LF	Neg	535.092	1102.46	8000.93	578.322	0.356	202.356	18.252	11.087	2.97	-3.17
IASP	IASPB	s80	s80	s80-p10	1	2011-01-01	Pr80_Sele10Na_8min_14_11.wav	Piglet	male	LongReunion	Reunion	LF	Pos	198.587	581.254	2916.2	165.152	0.064	16.368	NA	NA	5.3	-3.17
FBN	FBN	343	3883	5102	1	2014-03-20	20032014_VT7_HFm5.wav	Weaner	female	OpenField	Isolation	HF	Neg	692.945	4168.64	5883.26	5922.77	0.161	144.569	21.77	6.641	5.38	-3.168
IASP	IASPA	27	27	27_6	1	2008-01-01	ArmsSow27Pig6_12.WAV	Piglet	male	Arms	Restrain	LF	Neg	487.748	973.051	5052.53	589.84	0.557	91.407	22.456	4.07	0.58	-3.168
FBN	FBN	337	4617	5065	1	2014-02-06	06022014_VT2_HFs5.wav	Weaner	female	OpenField	Isolation	HF	Neg	2354.64	3635.79	6294.12	2330.54	0.122	96.028	8.199	11.713	9.01	-3.167
FBN	FBN	346	4523	5122	1	2014-04-14	14042014_VT8_HFm3.wav	Weaner	female	Isolation	Isolation	HF	Neg	1274.22	4850.23	7425.97	355.969	0.177	144.477	22.546	6.408	-0.18	-3.166
FBN	FBN	406	4514	2246	1	2014-05-05	28072014_VT8_HFm6.wav	Weaner	female	Isolation	Isolation	HF	Neg	822.189	3981.63	7089.84	423.369	0.249	135.347	24.05	5.628	4.07	-3.163
FBN	FBN	349	4536	5132	1	2014-05-01	01052014_VT6_LFs4.wav	Weaner	female	OpenField	Isolation	LF	Neg	188.729	412.382	1771.2	385.367	0.427	105.757	32.797	3.225	1.96	-3.163
FBN	FBN	343	4644	5107	1	2014-03-20	20032014_VT1_HFs1.wav	Weaner	female	NovelObject	NovelObject	HF	Neg	514.05	2399.88	5099.82	368.001	0.239	80.292	18.862	4.257	6.15	-3.16
IASP	IASPB	s55	s55	s55-p07	1	2011-01-01	Pr55_Sele07Na_8min_20.wav	Piglet	male	LongReunion	Reunion	LF	Pos	1625.36	1738.61	3081.51	1630.71	0.099	243.236	5.068	47.999	10.49	-3.159
FBN	FBN	349	4700	5130	1	2014-05-01	01052014_VT7_HFs3.wav	Weaner	female	NovelObject	NovelObject	LF	Neg	377.711	1366.73	5466.02	377.889	0.233	140.644	23.604	5.959	7.47	-3.159
IASP	IASPC	s67	s67	s67-p01	1	2011-04-26	s67p01_sham-cut-002.wav	Piglet	male	ShamCut	Restrain	HF	Neg	2908.14	3323.03	5297.62	3112.39	0.538	141.439	12.088	11.701	9.81	-3.153
FBN	FBN	439	16880	3219	1	2015-02-27	27022015_VT3_HFs4.wav	Weaner	male	Restrain	Restrain	HF	Neg	3138.23	5514.52	6441.72	5958.34	1.204	98.989	25.75	3.844	6.81	-3.153
IASP	IASPA	s48	s48	s48-p06	1	2011-01-01	s48-p06-02-hf-max-37.wav	Piglet	male	Backtest	Restrain	HF	Neg	3577.05	4164.54	7464.89	3679.98	1.034	191.155	17.402	10.985	7.41	-3.149
FBN	FBN	340	4733	5091	1	2014-02-27	27022014_VT2_LFs3.wav	Weaner	female	NovelObject	NovelObject	LF	Neg	312.264	507.772	2870.09	405.435	0.239	121.682	20.958	5.806	3.82	-3.148
FBN	FBN	346	4700	5130	1	2014-05-05	05052014_VT7_LFs6.wav	Weaner	female	Isolation	Isolation	LF	Neg	193.242	432.043	2178.09	331.803	0.349	102.668	27.199	3.775	4.22	-3.148
FBN	FBN	409	4733	2288	1	2014-07-24	24072014_VT4_HFm5.wav	Weaner	female	OpenField	Isolation	HF	Neg	609.286	2426.58	6002.47	140.882	0.388	117.02	14.173	8.257	4.12	-3.147
FBN	FBN	346	4700	5130	1	2014-05-05	05052014_VT7_HFm4.wav	Weaner	female	Isolation	Isolation	LF	Neg	353.749	1866.57	3476.95	315.919	0.155	114.322	22.546	5.071	3.43	-3.146
FBN	FBN	406	4344	5183	1	2014-07-03	03072014_VT9_HFs5.wav	Weaner	female	OpenField	Isolation	HF	Neg	1542.05	3341.84	7073.65	2414.72	0.288	106.808	27.749	3.849	7.86	-3.145
FBN	FBN	340	4733	5091	1	2014-03-03	03032014_VT2_LFs1.wav	Weaner	female	Isolation	Isolation	LF	Neg	180.702	431.474	2534.33	363.16	0.341	97.365	29.287	3.325	5.11	-3.144
FBN	FBN	343	3883	5102	1	2014-03-20	20032014_VT7_HFs1.wav	Weaner	female	OpenField	Isolation	HF	Neg	700.481	4077.49	5892.44	416.651	0.155	139.073	12.883	10.795	4.92	-3.141
FBN	FBN	346	4419	5144	1	2014-05-05	05052014_VT15_HFm5.wav	Weaner	female	Isolation	Isolation	HF	Neg	537.169	2589.31	5516.41	386.912	0.227	129.319	24.197	5.344	3.46	-3.141
IASP	IASPA	s55	s55	s55-p1	1	2011-01-01	Pr55_Sele1_isolace1_1_167.wav	Piglet	female	LongIsolation	Isolation	LF	Neg	1184.3	2067.93	5591.79	1701.31	0.123	70.283	20.374	3.45	3.79	-3.14
IASP	IASPB	s02	s02	s02-p05	1	2011-01-01	Pr02_Sele05N_8min_24.wav	Piglet	female	LongReunion	Reunion	LF	Pos	436.389	765.076	5986.36	492.609	0.059	NA	NA	NA	4.44	-3.135
FBN	FBN	349	4419	5144	1	2014-05-01	01052014_VT15_HFs1.wav	Weaner	female	OpenField	Isolation	HF	Neg	1284.1	2195.79	3908.89	2175.52	0.122	68.794	8.2	8.389	5.5	-3.134
IASP	IASPA	s55	s55	s55-p06	1	2011-01-01	s55-p06-01-lf-med-29.wav	Piglet	male	Backtest	Restrain	LF	Neg	428.59	866.873	4049.02	245.427	0.355	209.376	15.511	13.498	2.56	-3.134
IASP	IASPA	87	87	87_1	1	2008-01-01	ArmsSow87Pig1_16.WAV	Piglet	male	Arms	Restrain	LF	Neg	452.215	866.908	2910.64	543.168	0.377	124.337	17.256	7.206	1.52	-3.131
IASP	IASPA	13	13	13_4	1	2008-01-01	ArmsSow13Pig4_13.WAV	Piglet	male	Arms	Restrain	HF	Neg	3026.17	3522.17	5726.35	3062.94	1.16	107.718	26.285	4.098	5.35	-3.13
IASP	IASPA	s55	s55	s55-p1	1	2011-01-01	Pr55_Sele1_isolace1_1_302.wav	Piglet	female	LongIsolation	Isolation	LF	Neg	310.325	1707.49	6028.58	114.848	0.421	121.299	16.616	7.3	3.43	-3.129
IASP	IASPA	83	83	83_11	1	2008-01-01	IsolSow83Pig11_7.WAV	Piglet	NA	Isolation	Isolation	HF	Neg	618.071	2888.13	6070.63	626.17	0.119	117.663	21.04	5.592	2.46	-3.128
IASP	IASPA	s67	s67	s67-p11	1	2011-01-01	Pr67_Sele11_isolace2_1_787.wav	Piglet	male	LongIsolation	Isolation	HF	Neg	1873.22	3041.06	4247.42	3348.38	0.229	170.277	17.437	9.765	8.61	-3.127
IASP	IASPA	s13	s13	s13-p09	1	2011-01-01	s13-p09-03-lf-med-11.wav	Piglet	female	Backtest	Restrain	HF	Neg	1644.81	4646.03	7454.9	2779.58	0.688	184.866	18.179	10.169	-0.16	-3.127
IASP	IASPB	s47	s47	s47-p08	1	2011-01-01	Pr47_Sele08Na_8min_51_5.wav	Piglet	male	LongReunion	Reunion	LF	Pos	224.695	775.849	8082.54	142.067	0.109	49.503	13.717	3.609	5.87	-3.126
IASP	IASPA	s19	s19	s19-p4	1	2011-01-01	Pr19_Sele4_isolaceM_1_248.wav	Piglet	male	LongIsolation	Isolation	HF	Neg	1643.67	4446.03	7529.23	1743.14	0.357	174.621	18.191	9.599	8.05	-3.125
IASP	IASPA	92	92	92_6	1	2008-01-01	ReunSow92Pig6_40.WAV	Piglet	male	Reunion	Reunion	LF	Pos	682.029	1759.93	5853.92	992.727	0.101	73.725	14.858	4.962	4.91	-3.121
IASP	IASPA	s99	s99	s99-p1	1	2011-01-01	Pr99_Sele1_isolace1_1_527.wav	Piglet	male	LongIsolation	Isolation	LF	Neg	917.407	2047.47	5971.89	1004.13	0.085	64.892	17.587	3.69	2.38	-3.119
NMBU	NMBU	pair9	3	pair9	pair9	2017-06-22	pair9enrichedback	GrFinishing	male	RunFromEnriched	Run	LF	Pos	152.077	302.43	1867.55	172.424	0.327	175.205	38.21	4.585	2.61	-3.114
FBN	FBN	337	4344	1448	1	2014-02-06	06022014_VT15_HFs3.wav	Weaner	female	OpenField	Isolation	HF	Neg	2302.44	4908.92	7078.26	6937.91	0.177	82.568	5.637	14.647	2.77	-3.11
FBN	FBN	406	4733	2283	1	2014-05-05	28072014_VT15_HFs6.wav	Weaner	female	Isolation	Isolation	LF	Neg	388.322	1933.71	4690.42	372.83	0.078	43.826	6.442	6.804	4.88	-3.104
IASP	IASPC	s67	s67	s67-p11	1	2011-04-26	s67p11_cas-fix-006.wav	Piglet	male	CasFix	Castration	HF	Neg	4083.16	4604.58	5368.19	4322.58	0.717	117.496	18.831	6.239	8.57	-3.102
IASP	IASPA	s39	s39	s39-p03	1	2011-01-01	s39-p03-03-lf-max-47.wav	Piglet	female	Backtest	Restrain	LF	Neg	534.498	848.273	3565.07	536.969	1.119	143.901	29.481	4.881	3.8	-3.099
IASP	IASPA	8	8	8_14	1	2008-01-01	ReunSow8Pig14_4.WAV	Piglet	male	Reunion	Reunion	LF	Pos	526.719	1463.17	4069.72	4248.87	0.292	160.554	15.394	10.429	2.03	-3.096
IASP	IASPA	13	13	13_2	1	2008-01-01	ArmsSow13Pig2_48.WAV	Piglet	female	Arms	Restrain	HF	Neg	3684.51	4205	5412.17	3868.74	0.795	165.309	19.494	8.48	4.71	-3.094
FBN	FBN	409	4733	2283	1	2014-07-24	24072014_VT15_HFs1.wav	Weaner	female	NovelObject	NovelObject	HF	Neg	2079.64	4004.48	5390.27	2482.84	0.211	174.196	16.6	10.493	11.06	-3.093
IASP	IASPA	s02	s02	s02-p01	1	2011-01-01	s02-p01-01-lf-low-05.wav	Piglet	male	Backtest	Restrain	LF	Neg	478.515	1005.4	5296.96	514.83	0.491	179.226	23.426	7.651	2.11	-3.093
IASP	IASPC	s59	s59	s59-p06	1	2011-03-08	s59p06_cas-cut-001.wav	Piglet	male	CasCut	Castration	HF	Neg	4972.34	5654.69	8566.09	5016.76	0.854	185.914	21.653	8.586	7.63	-3.091
IASP	IASPC	s36	s36	s36-p10	1	2011-03-29	s36p10_cas-fix-004.wav	Piglet	male	CasFix	Castration	HF	Neg	1678.16	2788.17	5922	1812.35	1.136	94.866	23.758	3.993	2.63	-3.089
IASP	IASPA	s99	s99	s99-p7	1	2011-01-01	Pr99_Sele7_isolace1_1_415b.wav	Piglet	female	LongIsolation	Isolation	HF	Neg	3082.88	3313.92	4970.67	3155.26	0.371	158.77	12.139	13.079	10.17	-3.087
FBN	FBN	337	4617	5065	1	2014-02-06	06022014_VT2_HFm3.wav	Weaner	female	OpenField	Isolation	HF	Neg	868.603	2354.67	5377.35	2085.93	0.261	123.176	24.946	4.938	1.76	-3.087
IASP	IASPC	s67	s67	s67-p01	1	2011-04-26	s67p01_sham-cut-001.wav	Piglet	male	ShamCut	Restrain	HF	Neg	2553.39	3228.77	7975.42	2915.06	0.577	130.089	18.195	7.15	7.54	-3.086
IASP	IASPC	s55	s55	s55-p03	1	2011-04-26	s55p03_sham-cut-006.wav	Piglet	male	ShamCut	Restrain	HF	Neg	3846.22	4302.43	6941.24	3997.21	0.865	107.29	21.388	5.016	9.54	-3.082
FBN	FBN	409	4733	2288	1	2014-07-24	24072014_VT4_HFm1.wav	Weaner	female	OpenField	Isolation	LF	Neg	233.375	987.783	4032.93	143.216	0.316	115.722	17.405	6.649	2.48	-3.08
FBN	FBN	337	4617	5065	1	2014-02-06	06022014_VT2_HFm6.wav	Weaner	female	OpenField	Isolation	HF	Neg	1303.97	2391.12	6428.9	2162.91	0.194	93.958	23.192	4.051	3.19	-3.078
NMBU	NMBU	pair4	1	pair4	pair4	2017-06-22	pair4barrenforth	GrFinishing	female	RunToBarren	Run	HF	Pos	1103.06	1395.2	3340.24	1203.95	0.18	103.396	11.104	9.312	4.01	-3.074
IASP	IASPA	s67	s67	s67-p9	1	2011-01-01	Pr67_Sele9_isolace1_1_518.wav	Piglet	male	LongIsolation	Isolation	HF	Neg	2619.24	3170.8	5590.88	2966.51	0.181	242.6	8.274	29.321	8.42	-3.072
IASP	IASPA	s80	s80	s80-p4	1	2011-01-01	Pr80_Sele4_isolace2_1_353.wav	Piglet	male	LongIsolation	Isolation	LF	Neg	264.416	713.136	3203.19	606.44	0.277	91.057	3.606	25.251	7.11	-3.07
FBN	FBN	340	4733	5091	1	2014-02-27	27022014_VT2_HFm4.wav	Weaner	female	OpenField	Isolation	HF	Neg	465.725	2426.92	5782.03	124.27	0.294	159.375	34.033	4.683	3.4	-3.067
IASP	IASPA	s99	s99	s99-p09	1	2011-01-01	s99-p09-03-hf-low-36.wav	Piglet	male	Backtest	Restrain	HF	Neg	1040.14	2855.86	6647.14	582.892	0.624	177.244	23.237	7.628	8.71	-3.066
FBN	FBN	340	4737	5094	1	2014-03-03	03032014_VT13_HFm1.wav	Weaner	female	Isolation	Isolation	LF	Neg	349.757	1749.54	4660.13	364.834	0.172	150.774	26.184	5.758	4.23	-3.066
FBN	FBN	346	4523	5122	1	2014-04-14	14042014_VT8_HFm6.wav	Weaner	female	Isolation	Isolation	HF	Neg	1269.48	4801.42	6481.46	4993.28	0.216	136.474	27.75	4.918	1.23	-3.066
IASP	IASPA	95	95	95_3	1	2008-01-01	AftnurSow95Pig3_2.WAV	Piglet	female	AfterNursing	AfterNursing	HF	Pos	1560.43	2662.73	4357.02	1614.58	0.115	112.742	4.354	25.892	10.51	-3.064
IASP	IASPC	s47	s47	s47-p10	1	2011-04-26	s47p10_cas-cut-002.wav	Piglet	male	CasCut	Castration	HF	Neg	3767.6	4394.79	6730.18	3653.59	0.909	153.128	9.905	15.46	6.19	-3.064
FBN	FBN	340	4514	1579	1	2014-02-27	27022014_VT1_HFm3.wav	Weaner	female	OpenField	Isolation	HF	Neg	310.989	2583.96	5914.89	337.698	0.371	117.747	21.538	5.467	1.57	-3.063
FBN	FBN	340	4514	1579	1	2014-02-27	27022014_VT1_HFm3.wav	Weaner	female	OpenField	Isolation	HF	Neg	310.989	2583.96	5914.89	337.698	0.371	117.747	21.538	5.467	1.57	-3.063
IASP	IASPB	s99	s99	s99-p07	1	2011-01-01	Pr99_Sele07Na_8min_5.wav	Piglet	female	LongReunion	Reunion	LF	Pos	265.777	586.056	3027.17	216.56	0.101	41.83	24.671	1.696	2.96	-3.06
IASP	IASPA	92	92	92_6a	1	2008-01-01	AftnurSow92Pig6a_3.WAV	Piglet	male	AfterNursing	AfterNursing	LF	Pos	1173.59	1394.65	2639.87	1254.94	0.088	132.237	5.712	23.149	13.19	-3.056
FBN	FBN	349	4419	5144	1	2014-05-01	01052014_VT15_HFm1.wav	Weaner	female	OpenField	Isolation	LF	Neg	261.376	1483.27	4261.01	405.263	0.277	104.782	19.84	5.281	2.04	-3.054
FBN	FBN	409	4514	2246	1	2014-07-24	24072014_VT8_HFm2.wav	Weaner	female	OpenField	Isolation	LF	Neg	309.541	1109.66	3852.44	495.323	0.593	75.281	26.972	2.791	1.08	-3.054
IASP	IASPA	s55	s55	s55-p1	1	2011-01-01	Pr55_Sele1_isolace1_1_110.wav	Piglet	female	LongIsolation	Isolation	LF	Neg	906.725	1628.31	5352.93	533.851	0.149	145.687	20.092	7.251	5.97	-3.049
FBN	FBN	349	4422	5140	1	2014-05-01	01052014_VT5_HFs1.wav	Weaner	female	NovelObject	NovelObject	LF	Neg	428.25	1698.05	4297.04	416.668	0.366	106.092	25.944	4.089	4.84	-3.049
IASP	IASPA	13	13	13_4	1	2008-01-01	ArmsSow13Pig4_8.WAV	Piglet	male	Arms	Restrain	HF	Neg	3085.87	3702.24	5748.11	2838.36	0.905	76.147	25.968	2.932	5.14	-3.045
FBN	FBN	340	4737	1535	1	2014-02-27	27022014_VT12_HFm4.wav	Weaner	female	NovelObject	NovelObject	LF	Neg	258.188	1265.06	4584.02	396.191	0.261	116.701	24.926	4.682	3.91	-3.043
IASP	IASPA	s36	s36	s36-p01	1	2011-01-01	s36-p01-02-hf-med-22.wav	Piglet	female	Backtest	Restrain	HF	Neg	4234.41	4734.88	5852.8	4304.84	0.869	146.981	18.977	7.745	7.47	-3.041
IASP	IASPA	s41	s41	s41-p08	1	2011-01-01	s41-p08-08-hf-med-33.wav	Piglet	female	Backtest	Restrain	HF	Neg	2821.29	4276.74	8280.4	3040.26	1.03	161.347	18.443	8.748	5.41	-3.04
IASP	IASPA	s99	s99	s99-p8	1	2011-01-01	Pr99_Sele8_isolace2_1_235.wav	Piglet	male	LongIsolation	Isolation	HF	Neg	1006.5	5997.38	8940.63	562.418	0.328	114.511	19.817	5.778	4.44	-3.039
IASP	IASPC	s67	s67	s67-p09	1	2011-04-26	s67p09_sham-fix-001.wav	Piglet	male	ShamFix	Restrain	HF	Neg	2932.51	4981.44	8659.6	3082.98	0.279	196.574	8.951	21.961	4.45	-3.036
IASP	IASPA	s99	s99	s99-p01	1	2011-01-01	s99-p01-08-lf-med-32.wav	Piglet	male	Backtest	Restrain	LF	Neg	573.653	939.695	4039.87	597.023	0.477	146.527	19.934	7.351	2.42	-3.035
FBN	FBN	340	4737	1535	1	2014-02-27	27022014_VT12_HFs1.wav	Weaner	female	NovelObject	NovelObject	HF	Neg	1179.3	2580.19	5492.23	392.768	0.078	67.37	6.438	10.465	0.88	-3.034
IASP	IASPA	s08	s08	s08-p06	1	2011-01-01	s08-p06-02-lf-low-16.wav	Piglet	female	Backtest	Restrain	LF	Neg	474.367	715.644	2584.21	577.363	0.598	202.974	24.241	8.373	2.01	-3.034
FBN	FBN	337	4617	5065	1	2014-02-06	06022014_VT2_HFm5.wav	Weaner	female	OpenField	Isolation	LF	Neg	490.874	1608.74	3798.76	388.853	0.272	110.23	25.768	4.278	2.25	-3.033
FBN	FBN	349	4700	5130	1	2014-05-01	01052014_VT7_HFm3.wav	Weaner	female	NovelObject	NovelObject	HF	Neg	1698.85	4307.36	6593.62	383.799	0.161	123.032	9.322	13.198	2.45	-3.031
IASP	IASPA	s02	s02	s02-p6	1	2011-01-01	Pr02_Sele6_isolaceF_1_78.wav	Piglet	female	ShortIsolation	Isolation	LF	Neg	762.963	1344.64	3825.63	1122.87	0.133	122.332	11.254	10.871	4.42	-3.028
IASP	IASPB	s36	s36	s36-p01	1	2011-01-01	Pr36_Sele01Na_3min_2.wav	Piglet	female	ShortReunion	Reunion	LF	Pos	199.073	706.889	3664.14	175.895	0.149	39.967	16.739	2.388	6.37	-3.025
FBN	FBN	439	16880	3219	1	2015-02-27	27022015_VT3_HFs5.wav	Weaner	male	Restrain	Restrain	HF	Neg	4413.05	5822.51	6524.21	6049.81	1.243	82.125	26.151	3.14	6.18	-3.025
FBN	FBN	436_2	16821	13133	1	2015-02-05	05022015_VT15_HFs1.wav	Weaner	male	Restrain	Restrain	HF	Neg	3145.23	4255.65	7385.65	3067.38	1.182	57.22	26.656	2.147	6.89	-3.025
IASP	IASPA	s02	s02	s02-p08	1	2011-01-01	s02-p08-06-hf-max-24.wav	Piglet	female	Backtest	Restrain	HF	Neg	3570.65	5806.97	8991.53	3102.63	0.606	150.529	14.861	10.129	8.84	-3.024
IASP	IASPC	s59	s59	s59-p03	1	2011-03-08	s59p03_sham-cut-002.wav	Piglet	male	ShamCut	Restrain	HF	Neg	3887.37	4597.34	7182.74	3859.67	1.283	190.483	31.188	6.108	4.93	-3.024
IASP	IASPC	s53	s53	s53-p07	1	2011-03-08	s53p07_cas-cut-001.wav	Piglet	male	CasCut	Castration	HF	Neg	4057.69	4556.44	5844.29	4023.39	0.859	147.19	22.699	6.485	8.18	-3.022
IASP	IASPA	s41	s41	s41-p8	1	2011-01-01	Pr41_Sele8_isolace1_1_473.wav	Piglet	female	LongIsolation	Isolation	LF	Neg	467.297	770.782	2482	569.393	0.315	125.846	9.533	13.202	2.62	-3.021
FBN	FBN	337	4344	1448	1	2014-02-06	06022014_VT15_HFm1.wav	Weaner	female	OpenField	Isolation	LF	Neg	251.658	1881.32	4340.89	2395.22	0.299	98.041	16.702	5.87	2.16	-3.02
FBN	FBN	337	4617	5065	1	2014-02-06	06022014_VT2_HFs6.wav	Weaner	female	OpenField	Isolation	HF	Neg	3116.98	4892.48	6430.23	6554.49	0.083	93.787	NA	NA	6	-3.019
IASP	IASPA	s36	s36	s36-p1	1	2011-01-01	Pr36_Sele1_isolaceF_1_112.wav	Piglet	female	ShortIsolation	Isolation	HF	Neg	2311.64	4868.35	8516.3	3570.04	0.4	221.098	12.5	17.688	6.67	-3.017
IASP	IASPA	46	46	46_9	1	2008-01-01	CrushSow46Pig9_3.WAV	Piglet	NA	Crushing	Crushing	LF	Neg	311.04	840.822	3334.38	177.74	0.344	92.563	16.008	5.782	0.73	-3.017
IASP	IASPC	s36	s36	s36-p10	1	2011-03-29	s36p10_cas-fix-001.wav	Piglet	male	CasFix	Castration	HF	Neg	2531.39	3135.99	5770.39	2626.65	0.948	120.358	20.571	5.851	10.91	-3.016
FBN	FBN	349	4422	5140	1	2014-05-01	01052014_VT5_HFm4.wav	Weaner	female	NovelObject	NovelObject	LF	Neg	361.024	703.543	2735.15	362.844	0.15	128.83	23.362	5.515	5.27	-3.015
ETHZ	ETHZ	2	3	36	11	2014-09-16	Isolation-pig36-7.wav	Weaner	male	Isolation	Isolation	LF	Neg	310.81	471.777	1821.82	387.108	0.347	115.554	25.97	4.45	3.41	-3.013
FBN	FBN	340	4514	1579	1	2014-02-27	27022014_VT1_HFm1.wav	Weaner	female	OpenField	Isolation	LF	Neg	211.457	1658.6	4793.21	356.339	0.233	67.851	25.769	2.633	3.29	-3.012
FBN	FBN	340	4514	1579	1	2014-02-27	27022014_VT1_HFm1.wav	Weaner	female	OpenField	Isolation	LF	Neg	211.457	1658.6	4793.21	356.339	0.233	67.851	25.769	2.633	3.29	-3.012
FBN	FBN	346	4700	5130	1	2014-05-05	05052014_VT7_LFs2.wav	Weaner	female	Isolation	Isolation	LF	Neg	160.826	351.623	1721.93	156.817	0.238	115.902	31.461	3.684	4.15	-3.012
IASP	IASPB	s55	s55	s55-p01	1	2011-01-01	Pr55_Sele01Na_8min_20.wav	Piglet	female	LongReunion	Reunion	HF	Pos	1996.94	3388.14	5223.82	1658.57	0.059	NA	NA	NA	11.19	-3.011
FBN	FBN	409	4733	2283	1	2014-07-24	24072014_VT15_HFs2.wav	Weaner	female	OpenField	Isolation	HF	Neg	3460	4720.2	6692.03	4514.85	0.078	106.061	NA	NA	5.62	-3.01
IASP	IASPB	s48	s48	s48-p06	1	2011-01-01	Pr48_Sele06Na_8min_38_2.wav	Piglet	male	LongReunion	Reunion	LF	Pos	405.542	669.533	4287.86	543.327	0.064	3.742	NA	NA	1.64	-3.01
IASP	IASPB	s80	s80	s80-p04	1	2011-01-01	Pr80_Sele04Na_8min_29.wav	Piglet	male	LongReunion	Reunion	LF	Pos	278.323	1329.65	12512.9	181.497	0.088	29.268	5.682	5.151	6.58	-3.007
FBN	FBN	340	4514	1579	1	2014-02-27	27022014_VT1_HFm6.wav	Weaner	female	NovelObject	NovelObject	HF	Neg	1110.14	3707.05	5466.09	4788.18	0.155	132.327	16.095	8.222	8.53	-3.007
IASP	IASPA	s99	s99	s99-p09	1	2011-01-01	s99-p09-03-hf-med-28.wav	Piglet	male	Backtest	Restrain	HF	Neg	3667.61	4187.38	4883.33	3790.45	0.428	257.972	5.837	44.199	6.93	-3.006
ETHZ	ETHZ	1	2	26	3	2014-08-26	Isolation-pig26-10.wav	Weaner	male	Isolation	Isolation	LF	Neg	245.799	424.078	1460.34	390.211	0.563	124.24	26.627	4.666	2.3	-3.002
FBN	FBN	409	4733	2283	1	2014-07-24	24072014_VT15_HFm6.wav	Weaner	female	NovelObject	NovelObject	HF	Neg	1067.45	3389.73	6039.75	370.458	0.139	155.2	14.419	10.764	4.48	-3.001
IASP	IASPA	86	86	86_10	1	2008-01-01	IsolSow86Pig10_29.WAV	Piglet	NA	Isolation	Isolation	LF	Neg	352.18	769.589	3232.61	448.84	0.202	87.606	17.288	5.067	1.94	-3
IASP	IASPB	s55	s55	s55-p07	1	2011-01-01	Pr55_Sele07Na_8min_41.wav	Piglet	male	LongReunion	Reunion	LF	Pos	302.371	874.699	6807.88	199.796	0.08	15.487	NA	NA	5.58	-3
FBN	FBN	340	4733	5091	1	2014-02-27	27022014_VT2_HFm2.wav	Weaner	female	NovelObject	NovelObject	LF	Neg	338.562	1740.73	5237.15	1250.2	0.227	156.358	26.378	5.928	9.41	-2.999
IASP	IASPB	s80	s80	s80-p10	1	2011-01-01	Pr80_Sele10Na_8min_19.wav	Piglet	male	LongReunion	Reunion	LF	Pos	196.464	563.806	3434.66	166.784	0.056	NA	NA	NA	9.45	-2.996
IASP	IASPA	s36	s36	s36-p09	1	2011-01-01	s36-p09-08-hf-max-24.wav	Piglet	male	Backtest	Restrain	HF	Neg	3918.51	4615.65	7654.93	3776.08	0.938	177.132	7.994	22.158	6.08	-2.992
FBN	FBN	349	4419	5144	1	2014-05-01	01052014_VT15_HFs4.wav	Weaner	female	NovelObject	NovelObject	HF	Neg	2554.98	4787.81	7020.87	2407.96	0.117	124.47	12.875	9.668	13.15	-2.992
IASP	IASPA	s13	s13	s13-p5	1	2011-01-01	Pr13_Sele5_isolace2_1_129.wav	Piglet	male	ShortIsolation	Isolation	LF	Neg	358.644	1909.13	6022.78	141.761	0.187	107.193	16.077	6.668	0.82	-2.992
FBN	FBN	343	4527	1645	1	2014-03-24	24032014_VT9_HFs1.wav	Weaner	female	Isolation	Isolation	HF	Neg	330.464	2465.22	4868.56	368.149	0.133	150.812	18.788	8.027	5.03	-2.992
FBN	FBN	343	4644	5107	1	2014-03-20	20032014_VT1_HFm3.wav	Weaner	female	OpenField	Isolation	HF	Neg	381.23	2196.18	4830.27	465.544	0.41	128.037	19.5	6.566	2.7	-2.992
IASP	IASPB	s67	s67	s67-p07	1	2011-01-01	Pr67_Sele07Na_3min_8.wav	Piglet	female	ShortReunion	Reunion	HF	Pos	865.425	3251.84	4040.39	4003.39	0.08	67.618	6.25	10.819	8.56	-2.991
IASP	IASPB	s13	s13	s13-p03	1	2011-01-01	Pr13_Sele03Na_8min_45.wav	Piglet	male	LongReunion	Reunion	LF	Pos	1222.85	1586.76	3032.9	1236.59	0.077	38.823	6.464	6.006	11.87	-2.991
IASP	IASPA	27	27	27_4b	1	2008-01-01	HU27p4bn7.WAV	Piglet	female	Huddling	Huddling	LF	Pos	428.737	682.517	2731.36	486.658	0.146	128.746	3.421	37.631	3.17	-2.99
FBN	FBN	349	4422	1897	1	2014-05-01	01052014_VT4_HFm2.wav	Weaner	female	OpenField	Isolation	LF	Neg	159.161	270.541	1156.6	163.367	0.615	149.439	39.001	3.832	7.21	-2.99
IASP	IASPA	s13	s13	s13-p03	1	2011-01-01	s13-p03-05-hf-med-62.wav	Piglet	male	Backtest	Restrain	HF	Neg	4208.48	4957.57	7319.31	4053.35	0.781	240.591	16.636	14.462	7.29	-2.989
IASP	IASPA	s67	s67	s67-p7	1	2011-01-01	Pr67_Sele7_isolace2_1_244a.wav	Piglet	female	ShortIsolation	Isolation	HF	Neg	2400.64	3285	5461.91	2779.46	0.213	91.52	11.72	7.809	9.59	-2.988
IASP	IASPB	s08	s08	s08-p02	1	2011-01-01	Pr08_Sele02N_3min_22.wav	Piglet	female	ShortReunion	Reunion	LF	Pos	1383.5	1903.37	3639.38	1424.97	0.061	3.09	8.149	0.379	8.96	-2.986
IASP	IASPA	s67	s67	s67-p11	1	2011-01-01	Pr67_Sele11_isolace2_1_756.wav	Piglet	male	LongIsolation	Isolation	LF	Neg	195.146	327.634	1893.35	199.385	0.219	92.331	2.287	40.368	9.21	-2.984
IASP	IASPA	s36	s36	s36-p2	1	2011-01-01	Pr36_Sele2_isolaceM_1_436.wav	Piglet	male	LongIsolation	Isolation	LF	Neg	388.544	930.532	3668.25	553.166	0.192	77.343	18.229	4.243	0.58	-2.984
IASP	IASPA	s08	s08	s08-p02	1	2011-01-01	s08-p02-03-hf-med-26.wav	Piglet	female	Backtest	Restrain	HF	Neg	4532.48	5176.15	8274.84	4961.05	0.976	167.885	16.401	10.236	6.95	-2.98
FBN	FBN	409	4733	2288	1	2014-07-24	24072014_VT4_HFm2.wav	Weaner	female	OpenField	Isolation	LF	Neg	278.566	924.118	3272.73	336.651	0.277	94.502	19.842	4.763	1.1	-2.98
IASP	IASPA	s55	s55	s55-p3	1	2011-01-01	Pr55_Sele3_isolace2_1_381.wav	Piglet	male	LongIsolation	Isolation	HF	Neg	396.63	2502.3	6790.4	682.63	0.469	105.881	17.044	6.212	4.32	-2.979
IASP	IASPA	s48	s48	s48-p10	1	2011-01-01	s48-p10-03-hf-med-41.wav	Piglet	female	Backtest	Restrain	HF	Neg	3022.39	4460.16	8540.75	3286.73	1.103	173.817	19.048	9.125	8.43	-2.978
FBN	FBN	337	4617	5065	1	2014-02-10	10022014_VT2_HFs3.wav	Weaner	female	Isolation	Isolation	HF	Neg	1634.18	2910.7	5561.16	2033.89	0.118	149.616	8.507	17.588	2.52	-2.975
FBN	FBN	343	4644	1713	1	2014-03-20	20032014_VT11_HFm4.wav	Weaner	female	OpenField	Isolation	HF	Neg	1325.74	3502.63	5775.23	2488.79	0.183	154.559	21.864	7.069	4.53	-2.974
IASP	IASPA	s55	s55	s55-p11	1	2011-01-01	s55-p11-04-lf-med-37.wav	Piglet	female	Backtest	Restrain	LF	Neg	577.923	1404.76	6808.57	529.458	0.221	267.935	6.78	39.52	1.2	-2.973
IASP	IASPA	s02	s02	s02-p01	1	2011-01-01	s02-p01-01-hf-med-34.wav	Piglet	male	Backtest	Restrain	HF	Neg	5218.62	8086.81	10608.1	10890.8	1.107	130.105	23.947	5.433	6.67	-2.972
FBN	FBN	445_1	16885	3433	1	2015-04-09	09042015_VT7_HFs2.wav	Weaner	male	Restrain	Restrain	HF	Neg	1602.58	5616.2	7265.64	5944.96	1.759	99.637	25.871	3.851	3.61	-2.972
IASP	IASPA	s55	s55	s55-p8	1	2011-01-01	Pr55_Sele8_isolace2_1_244.wav	Piglet	male	ShortIsolation	Isolation	LF	Neg	892.657	2281.57	6302.94	655.686	0.203	188.164	24.666	7.628	-0.53	-2.971
FBN	FBN	409	4733	2283	1	2014-07-24	24072014_VT15_HFm6.wav	Weaner	female	OpenField	Isolation	HF	Neg	1733.73	4196.89	6162.97	2537.82	0.172	116.092	17.442	6.656	5.67	-2.97
NMBU	NMBU	pair9	3	pair9	pair9	2017-06-23	pair9barrenforth	GrFinishing	male	RunToBarren	Run	LF	Pos	141.315	210.945	805.369	150.983	0.423	118.549	25.984	4.562	6.38	-2.97
IASP	IASPA	s41	s41	s41-p8	1	2011-01-01	Pr41_Sele8_isolace1_1_208.wav	Piglet	female	LongIsolation	Isolation	HF	Neg	3485.82	3777.91	4980.7	3634.59	0.421	187.954	22.549	8.336	9.17	-2.969
NMBU	NMBU	pair11	3	pair11	pair11	2017-06-21	pair11barrenforth	GrFinishing	male	RunToBarren	Run	LF	Pos	112.622	185.748	1152.75	112.227	0.177	181.212	22.607	8.016	4.66	-2.969
ETHZ	ETHZ	2	5	42	18	2014-09-15	Isolation-pig42-14.wav	Weaner	male	Isolation	Isolation	LF	Neg	287.28	448.588	2187.14	361.629	0.311	146.468	28.916	5.065	2.89	-2.969
IASP	IASPB	s48	s48	s48-p10	1	2011-01-01	Pr48_Sele10Na_8min_11.wav	Piglet	female	LongReunion	Reunion	HF	Pos	1650.15	2942.78	4575.44	1562.44	0.067	42.568	NA	NA	12.04	-2.969
FBN	FBN	409	4733	2288	1	2014-07-24	24072014_VT4_HFs1.wav	Weaner	female	OpenField	Isolation	LF	Neg	356.049	840.515	3949.96	346.031	0.128	98.679	19.607	5.033	7.34	-2.967
IASP	IASPA	s36	s36	s36-p2	1	2011-01-01	Pr36_Sele2_isolaceM_1_581.wav	Piglet	male	LongIsolation	Isolation	HF	Neg	2717.5	6897.94	9413.08	9188.83	0.565	183.285	24.765	7.401	7.55	-2.967
NMBU	NMBU	pair10	3	pair10	pair10	2017-06-22	pair10barrenback	GrFinishing	female	RunFromBarren	Run	LF	Pos	159.876	279.936	1458.1	186.694	0.319	173.75	37.663	4.613	3.84	-2.965
IASP	IASPB	s47	s47	s47-p08	1	2011-01-01	Pr47_Sele08Na_8min_39_8.wav	Piglet	male	LongReunion	Reunion	LF	Pos	379.969	991.233	7928.15	510.04	0.088	31.486	11.364	2.771	4.69	-2.964
FBN	FBN	337	4490	1489	1	2014-02-06	06022014_VT1_HFm3.wav	Weaner	female	OpenField	Isolation	LF	Neg	383.609	1803.58	5163.33	396.629	0.261	95.89	21.108	4.543	3.27	-2.964
IASP	IASPA	13	13	13_2	1	2008-01-01	ArmsSow13Pig2_46.WAV	Piglet	female	Arms	Restrain	HF	Neg	3748.17	4229.56	5955.15	3924.34	0.652	153.374	23.765	6.454	4.89	-2.963
FBN	FBN	349	4422	1897	1	2014-05-01	01052014_VT4_HFs6.wav	Weaner	female	OpenField	Isolation	HF	Neg	3550.88	5362.38	7554.73	3765.8	0.344	104.398	18.911	5.521	9.98	-2.962
IASP	IASPB	s67	s67	s67-p11	1	2011-01-01	Pr67_Sele11Na_8min_20_5.wav	Piglet	male	LongReunion	Reunion	LF	Pos	419.167	1792.96	11408.5	562.65	0.069	18.97	7.214	2.63	7.52	-2.958
IASP	IASPC	s36	s36	s36-p09	1	2011-03-29	s36p09_sham-fix-003.wav	Piglet	male	ShamFix	Restrain	HF	Neg	1456.11	2799.01	5651.42	2989.39	0.387	112.983	23.255	4.859	3.26	-2.958
FBN	FBN	343	3883	5102	1	2014-03-20	20032014_VT7_HFs3.wav	Weaner	female	OpenField	Isolation	LF	Neg	399.972	1336.92	4828.01	399.833	0.36	123.973	18.039	6.873	10.15	-2.957
IASP	IASPC	s59	s59	s59-p15	1	2011-03-08	s59p15_sham-fix-001.wav	Piglet	male	ShamFix	Restrain	HF	Neg	3849.06	4323.58	6061.73	4046.27	1.039	120.234	21.654	5.552	6.55	-2.955
IASP	IASPC	s02	s02	s02-p01	1	2011-04-26	s02p01_cas-fix-007.wav	Piglet	male	CasFix	Castration	HF	Neg	3107.18	4381.36	8148.69	3156.62	1.437	111.06	21.915	5.068	6.68	-2.953
FBN	FBN	409	4733	2288	1	2014-07-24	24072014_VT4_HFs3.wav	Weaner	female	NovelObject	NovelObject	HF	Neg	582.261	2636.07	5820.65	378.69	0.122	82.979	8.192	10.129	5.26	-2.952
IASP	IASPA	s67	s67	s67-p9	1	2011-01-01	Pr67_Sele9_isolace1_1_701.wav	Piglet	male	LongIsolation	Isolation	LF	Neg	303.912	870.642	3276.02	219.763	0.235	110.862	14.92	7.43	3.94	-2.951
FBN	FBN	340	4737	1535	1	2014-02-27	27022014_VT12_HFs3.wav	Weaner	female	NovelObject	NovelObject	LF	Neg	388.385	1508.37	5557.11	408.659	0.222	101.788	15.773	6.453	8.7	-2.949
IASP	IASPA	39	39	39_3	1	2008-01-01	BefnurSow39Pig3_13.WAV	Piglet	male	BeforeNursing	BeforeNursing	LF	Pos	432.138	813.914	2740.55	457.61	0.193	106.923	12.951	8.256	3.82	-2.946
IASP	IASPB	s80	s80	s80-p07	1	2011-01-01	Pr80_Sele07Na_3min_27_1.wav	Piglet	male	ShortReunion	Reunion	LF	Pos	246.625	647.646	3393.16	176.93	0.067	25.223	NA	NA	7.68	-2.945
IASP	IASPA	s99	s99	s99-p9	1	2011-01-01	Pr99_Sele9_isolace2_1_52.wav	Piglet	male	ShortIsolation	Isolation	LF	Neg	399.192	654.341	2217.98	415.542	0.224	76.263	13.393	5.694	5.21	-2.941
IASP	IASPC	s55	s55	s55-p03	1	2011-04-26	s55p03_sham-cut-005.wav	Piglet	male	ShamCut	Restrain	HF	Neg	4076.21	4960.36	7157.89	4217.12	0.827	157.262	13.914	11.303	8.52	-2.941
IASP	IASPC	s19	s19	s19-p01	1	2011-03-29	s19p01_cas-shear-002.wav	Piglet	male	CasShear	Castration	LF	Neg	356.399	1021.15	4585.12	239.555	0.3	94.304	21.676	4.351	2.1	-2.94
FBN	FBN	409	4733	2288	1	2014-07-24	24072014_VT4_HFm4.wav	Weaner	female	OpenField	Isolation	LF	Neg	358.859	1157.04	3526.34	368.111	0.188	111.705	15.917	7.018	0.5	-2.938
ETHZ	ETHZ	2	3	43	13	2014-09-15	Positive-pig43-13.wav	Weaner	female	Positive	Enriched	LF	Pos	323.306	615.796	2339.61	400.746	0.461	128.861	27.107	4.754	2.27	-2.938
FBN	FBN	406	4631	5196	1	2014-05-05	28072014_VT1_HFm4.wav	Weaner	female	Isolation	Isolation	LF	Neg	486.963	1689.75	3901.05	388.806	0.238	146.05	29.364	4.974	1.52	-2.938
IASP	IASPA	s48	s48	s48-p1	1	2011-01-01	Pr48_Sele1_isolace1_1_552_1.wav	Piglet	female	LongIsolation	Isolation	HF	Neg	1971.8	5532.85	7498.22	1597.71	0.096	110.18	5.208	21.155	7.06	-2.937
IASP	IASPA	s80	s80	s80-p6	1	2011-01-01	Pr80_Sele6_isolace2_1_476.wav	Piglet	female	LongIsolation	Isolation	HF	Neg	417.159	2624.06	3564.63	3184.99	0.368	174.054	17.663	9.854	10.17	-2.935
IASP	IASPA	s02	s02	s02-p08	1	2011-01-01	s02-p08-06-lf-med-19.wav	Piglet	female	Backtest	Restrain	LF	Neg	411.158	877.917	3140.89	522.164	0.333	171.42	18.045	9.5	2.2	-2.935
IASP	IASPA	s13	s13	s13-p01	1	2011-01-01	s13-p01-04-hf-max-16a.wav	Piglet	male	Backtest	Restrain	HF	Neg	4940.7	7063.45	9821.72	3488.14	0.89	129.593	15.73	8.238	6.21	-2.934
IASP	IASPA	s39	s39	s39-p10	1	2011-01-01	s39-p10-01-hf-max-07b.wav	Piglet	male	Backtest	Restrain	HF	Neg	4940.7	7063.45	9821.72	3488.14	0.89	129.593	15.73	8.238	6.21	-2.934
IASP	IASPB	s47	s47	s47-p10	1	2011-01-01	Pr47_Sele10Na_8min_9.wav	Piglet	male	LongReunion	Reunion	LF	Pos	256.712	534.019	2462.9	490.364	0.08	34.633	12.503	2.77	3.23	-2.932
IASP	IASPA	s67	s67	s67-p3	1	2011-01-01	Pr67_Sele3_isolace2_1_113.wav	Piglet	female	ShortIsolation	Isolation	LF	Neg	398.736	684.911	2100.91	535.971	0.187	110.909	18.748	5.916	3.18	-2.932
FBN	FBN	343	4644	1716	1	2014-03-20	20032014_VT2_HFm1.wav	Weaner	female	NovelObject	NovelObject	LF	Neg	266.454	1803.67	4950.03	134.048	0.294	103.484	22.106	4.681	2.7	-2.928
FBN	FBN	349	4422	5137	1	2014-05-15	15052014_VT8_LFs3.wav	Weaner	female	PositiveConditioning	PositiveConditioning	LF	Pos	125.381	319.969	1570.53	111.584	0.327	99.899	29.023	3.442	9.15	-2.928
IASP	IASPC	s99	s99	s99-p09	1	2011-04-26	s99p09_sham-cut-005.wav	Piglet	male	ShamCut	Restrain	HF	Neg	3806.97	4189.87	7704.06	3939.32	0.416	173.889	18.007	9.657	24.62	-2.927
IASP	IASPA	s08	s08	s08-p3	1	2011-01-01	Pr08_Sele3_isolace2_1_358.wav	Piglet	female	LongIsolation	Isolation	HF	Neg	1257.9	3535.05	6349.63	389.353	0.539	196.168	22.276	8.806	1	-2.925
IASP	IASPB	s48	s48	s48-p10	1	2011-01-01	Pr48_Sele10Na_8min_17.wav	Piglet	female	LongReunion	Reunion	LF	Pos	111.619	521.784	3310.47	135.939	0.093	70.739	21.433	3.3	9.4	-2.924
IASP	IASPB	s39	s39	s39-p09	1	2011-01-01	Pr39_Sele09Na_3min_7.wav	Piglet	male	ShortReunion	Reunion	LF	Pos	197.42	658.124	3468.33	154.9	0.077	27.84	12.935	2.152	6.96	-2.921
FBN	FBN	337	4617	5065	1	2014-02-10	10022014_VT2_HFm6.wav	Weaner	female	Isolation	Isolation	LF	Neg	379.874	1746.85	4313.69	367.254	0.162	93.257	15.402	6.055	5.33	-2.921
IASP	IASPA	s02	s02	s02-p08	1	2011-01-01	s02-p08-06-hf-med-16.wav	Piglet	female	Backtest	Restrain	HF	Neg	1006.34	3311.53	8289.25	1602.73	0.249	159.444	10.055	15.857	1.68	-2.918
IASP	IASPA	s55	s55	s55-p3	1	2011-01-01	Pr55_Sele3_isolace2_1_251.wav	Piglet	male	LongIsolation	Isolation	LF	Neg	487.368	825.348	2362.58	675.963	0.171	66.238	14.654	4.52	3.1	-2.918
IASP	IASPC	s02	s02	s02-p01	1	2011-04-26	s02p01_cas-cut-002.wav	Piglet	male	CasCut	Castration	HF	Neg	470.286	3786.97	6908.94	317.551	0.371	143.091	26.972	5.305	4.68	-2.918
IASP	IASPB	s48	s48	s48-p06	1	2011-01-01	Pr48_Sele06Na_8min_49_3.wav	Piglet	male	LongReunion	Reunion	LF	Pos	408.376	1130.71	8492.45	520.047	0.067	1.081	NA	NA	7.69	-2.916
IASP	IASPA	s48	s48	s48-p02	1	2011-01-01	s48-p02-07-lf-max-14.wav	Piglet	female	Backtest	Restrain	LF	Neg	532.076	762.974	2636.3	579.424	0.416	171.34	20.418	8.391	3.36	-2.915
IASP	IASPB	s13	s13	s13-p02	1	2011-01-01	Pr13_Sele02Na_3min_12.wav	Piglet	male	ShortReunion	Reunion	LF	Pos	180.756	335.752	2692.33	226.973	0.131	229.804	11.478	20.022	7.26	-2.913
FBN	FBN	406	4631	5198	1	2014-05-05	28072014_VT3_HFm2.wav	Weaner	female	Isolation	Isolation	LF	Neg	237.707	489.206	2516.54	287.499	0.355	124.249	22.547	5.511	-0.79	-2.913
IASP	IASPA	24	24	24_6	1	2008-01-01	CrushSow24Pig6_8.WAV	Piglet	female	Crushing	Crushing	HF	Neg	3503.68	3918.16	6112.74	3810.51	0.831	87.426	23.468	3.725	7.69	-2.913
IASP	IASPA	86	86	86_7	1	2008-01-01	ArmsSow86Pig7_33.WAV	Piglet	male	Arms	Restrain	HF	Neg	1943.68	2606.02	4226.7	2063.17	0.902	150.225	26.051	5.767	9.44	-2.913
IASP	IASPA	s02	s02	s02-p3	1	2011-01-01	Pr02_Sele3_isolaceF_1_102.wav	Piglet	female	ShortIsolation	Isolation	HF	Neg	2830.12	5673.26	7517.42	3168.59	0.315	164.78	15.888	10.372	7.3	-2.911
FBN	FBN	409	4733	2288	1	2014-07-24	24072014_VT4_HFm3.wav	Weaner	female	NovelObject	NovelObject	HF	Neg	479.333	2347.97	5670.68	372.136	0.239	137.62	18.862	7.296	3.63	-2.91
FBN	FBN	343	4644	1716	1	2014-03-24	24032014_VT2_HFm6.wav	Weaner	female	Isolation	Isolation	HF	Neg	622.494	2816.65	5340.64	4201.03	0.238	149.442	14.682	10.179	3.44	-2.909
FBN	FBN	346	4419	5144	1	2014-05-05	05052014_VT15_HFm3.wav	Weaner	female	Isolation	Isolation	HF	Neg	761.604	2621.92	5329.4	393.159	0.172	133.391	26.184	5.094	0.45	-2.909
IASP	IASPC	s59	s59	s59-p15	1	2011-03-08	s59p15_sham-fix-002.wav	Piglet	male	ShamFix	Restrain	HF	Neg	4005.63	4528.93	5410.91	4498.02	1.081	116.2	18.966	6.127	6.74	-2.908
IASP	IASPA	s02	s02	s02-p05	1	2011-01-01	s02-p05-05-hf-low-15.wav	Piglet	female	Backtest	Restrain	HF	Neg	1601.74	3029.34	5677.93	2974.19	0.74	153.14	16.889	9.067	5.67	-2.906
IASP	IASPA	13	13	13_4	1	2008-01-01	ArmsSow13Pig4_21.WAV	Piglet	male	Arms	Restrain	HF	Neg	3113.52	3788.57	4968.62	3040.58	0.74	110.804	27.721	3.997	2.46	-2.906
IASP	IASPA	s02	s02	s02-p04	1	2011-01-01	s02-p04-04-hf-max-23.wav	Piglet	male	Backtest	Restrain	HF	Neg	2401.74	4301.71	8219.77	2812.06	0.521	154.749	18.233	8.487	8.54	-2.903
IASP	IASPC	s36	s36	s36-p02	1	2011-03-29	s36p02_cas-shear-005.wav	Piglet	male	CasShear	Castration	HF	Neg	2253.88	4111.78	7479.73	2376.29	0.557	142.638	20.66	6.904	3.47	-2.899
IASP	IASPC	s48	s48	s48-p05	1	2011-04-26	s48p05_cas-cut-006.wav	Piglet	male	CasCut	Castration	HF	Neg	3712.66	3975.67	5961.5	3823.69	0.309	238.159	4.85	49.101	12.28	-2.898
FBN	FBN	406	4631	5196	1	2014-05-05	28072014_VT1_HFm5.wav	Weaner	female	Isolation	Isolation	LF	Neg	356.015	1570.85	4069.01	375.386	0.266	91.209	26.306	3.467	4.31	-2.897
FBN	FBN	340	4737	1535	1	2014-02-27	27022014_VT12_HFm1.wav	Weaner	female	NovelObject	NovelObject	LF	Neg	446.889	1967.67	5983.43	375.742	0.144	114.371	17.332	6.599	2.92	-2.896
FBN	FBN	409	4733	2288	1	2014-07-24	24072014_VT4_HFm3.wav	Weaner	female	OpenField	Isolation	HF	Neg	638.585	2315.49	5773.76	390.417	0.183	96.657	19.131	5.052	2.13	-2.895
IASP	IASPA	s36	s36	s36-p10	1	2011-01-01	s36-p10-07-lf-max-42.wav	Piglet	male	Backtest	Restrain	LF	Neg	420.226	949.823	3121.4	554.942	0.492	161.464	12.185	13.251	1.58	-2.892
IASP	IASPB	s13	s13	s13-p04	1	2011-01-01	Pr13_Sele04Na_8min_75_3.wav	Piglet	female	LongReunion	Reunion	LF	Pos	529.318	1396.03	8515.05	392.343	0.069	24.721	7.212	3.428	5.04	-2.891
IASP	IASPA	13	13	13_2	1	2008-01-01	ArmsSow13Pig2_11.WAV	Piglet	female	Arms	Restrain	HF	Neg	3588.73	3883.31	4863.41	3849.05	0.75	135.812	19.332	7.025	5.33	-2.886
IASP	IASPC	s08	s08	s08-p05	1	2011-04-26	s08p05_sham-fix-002.wav	Piglet	male	ShamFix	Restrain	HF	Neg	2753.7	3613.64	4496.92	3810	0.296	185.646	8.435	22.008	6.31	-2.885
IASP	IASPB	s48	s48	s48-p09	1	2011-01-01	Pr48_Sele09Na_8min_27.wav	Piglet	male	LongReunion	Reunion	LF	Pos	322.357	830.186	5061.29	224.665	0.093	38.105	5.357	7.113	3.23	-2.884
IASP	IASPB	s48	s48	s48-p08	1	2011-01-01	Pr48_Sele08Na_3min_52.wav	Piglet	female	ShortReunion	Reunion	LF	Pos	1378.04	2346.32	3315.41	1357.09	0.056	NA	NA	NA	7.82	-2.882
IASP	IASPB	s48	s48	s48-p05	1	2011-01-01	Pr48_Sele05Na_3min_19.wav	Piglet	male	ShortReunion	Reunion	LF	Pos	384.759	751.865	4749.97	574.092	0.064	12.234	NA	NA	3.06	-2.882
IASP	IASPA	s55	s55	s55-p8	1	2011-01-01	Pr55_Sele8_isolace2_1_91.wav	Piglet	male	ShortIsolation	Isolation	LF	Neg	754.623	1383.19	4198.65	1363.89	0.101	61.602	4.933	12.487	1.95	-2.879
IASP	IASPA	s48	s48	s48-p08	1	2011-01-01	s48-p08-05-lf-max-23.wav	Piglet	female	Backtest	Restrain	LF	Neg	495.272	1056.72	5183.43	576.292	0.35	168.411	21.441	7.855	4.71	-2.879
FBN	FBN	436_2	16821	13133	1	2015-02-05	05022015_VT15_HFs3.wav	Weaner	male	Restrain	Restrain	HF	Neg	4673.55	6143.24	7140.94	6457.6	0.76	93.124	24.339	3.826	5.17	-2.879
FBN	FBN	436_2	16821	13133	1	2015-02-05	05022015_VT15_HFs2.wav	Weaner	male	Restrain	Restrain	HF	Neg	4678.82	6036.82	7058.08	6457.3	1.032	70.987	24.711	2.873	5.88	-2.878
IASP	IASPC	s48	s48	s48-p06	1	2011-04-26	s48p06_cas-fix-002.wav	Piglet	male	CasFix	Castration	HF	Neg	3501.54	5500.84	7971.41	3656.77	0.661	152.441	21.94	6.948	7.47	-2.875
IASP	IASPC	s48	s48	s48-p09	1	2011-04-26	s48p09_sham-cut-007.wav	Piglet	male	ShamCut	Restrain	HF	Neg	2813.22	3506.25	3936.86	3658.76	0.507	185.377	18.751	9.886	6.43	-2.874
IASP	IASPA	s80	s80	s80-p04	1	2011-01-01	s80-p04-03-lf-max-38.wav	Piglet	male	Backtest	Restrain	LF	Neg	528.413	1182.4	4748.68	515.667	0.47	168.504	20.198	8.342	1.01	-2.873
FBN	FBN	436_2	16821	13141	1	2015-02-05	05022015_VT20_HFs2.wav	Weaner	male	Restrain	Restrain	HF	Neg	3041.24	4802.03	6944.22	2858.83	1.046	77.135	19.596	3.936	6.01	-2.872
FBN	FBN	409	4733	2283	1	2014-07-24	24072014_VT15_HFm5.wav	Weaner	female	OpenField	Isolation	HF	Neg	851.979	2708.11	5656.53	397.609	0.194	120.543	23.173	5.202	4.91	-2.871
IASP	IASPC	s67	s67	s67-p02	1	2011-04-26	s67p02_cas-cut-002.wav	Piglet	male	CasCut	Castration	HF	Neg	4178.12	4539.16	4935.94	4550.79	0.748	178.3	18.057	9.874	9.23	-2.868
FBN	FBN	343	4644	1713	1	2014-03-20	20032014_VT11_HFm1.wav	Weaner	female	OpenField	Isolation	HF	Neg	1640.33	4899.66	6942.67	437.933	0.266	126.528	22.548	5.612	1.1	-2.868
FBN	FBN	406	4733	2288	1	2014-05-05	28072014_VT4_HFm4.wav	Weaner	female	Isolation	Isolation	HF	Neg	649.414	3088.67	5263.76	351.873	0.172	106	20.365	5.205	2.4	-2.867
IASP	IASPA	27	27	27_z	1	2008-01-01	HU27pZn14.WAV	Piglet	NA	Huddling	Huddling	LF	Pos	456.228	665.715	3229.96	441.814	0.186	149.256	8.084	18.463	5.17	-2.866
FBN	FBN	349	4700	5130	1	2014-05-01	01052014_VT7_HFs5.wav	Weaner	female	NovelObject	NovelObject	HF	Neg	935.749	2587.32	5766.32	376.767	0.083	76.927	6.008	12.804	2.71	-2.864
FBN	FBN	349	4536	5132	1	2014-05-01	01052014_VT6_HFs6.wav	Weaner	female	NovelObject	NovelObject	HF	Neg	2034.16	4167.27	6939.29	2212.52	0.078	155.835	6.438	24.206	8.08	-2.863
FBN	FBN	337	4490	1489	1	2014-02-06	06022014_VT1_HFs6.wav	Weaner	female	OpenField	Isolation	HF	Neg	632.923	3432.25	5867.68	332.374	0.272	100.733	16.565	6.081	4.91	-2.863
FBN	FBN	340	4733	5091	1	2014-03-03	03032014_VT2_HFm5.wav	Weaner	female	Isolation	Isolation	LF	Neg	483.734	2051.1	3249.15	2450.39	0.157	168.439	28.711	5.867	4.18	-2.863
FBN	FBN	349	4419	5144	1	2014-05-01	01052014_VT15_HFs2.wav	Weaner	female	NovelObject	NovelObject	HF	Neg	2338.17	3784.84	6063.38	2242.6	0.122	136.421	8.192	16.652	9.41	-2.86
IASP	IASPA	s47	s47	s47-p8	1	2011-01-01	Pr47_Sele8_isolace2_1_172.wav	Piglet	male	LongIsolation	Isolation	HF	Neg	1767.68	2800.03	6493.56	1916.44	0.811	222.24	21.586	10.296	4.72	-2.86
IASP	IASPA	s67	s67	s67-p9	1	2011-01-01	Pr67_Sele9_isolace1_1_160.wav	Piglet	male	LongIsolation	Isolation	LF	Neg	292.913	1068.24	2472.51	214.09	0.224	113.38	11.161	10.159	7.18	-2.859
IASP	IASPC	s67	s67	s67-p11	1	2011-04-26	s67p11_cas-shear-005.wav	Piglet	male	CasShear	Castration	HF	Neg	3375.33	4367.85	5717.6	4791.06	0.721	104.457	20.101	5.197	5.54	-2.859
IASP	IASPA	56	56	56_3	1	2008-01-01	IsolSow56Pig3_15.WAV	Piglet	female	Isolation	Isolation	LF	Neg	168.99	292.957	1270.11	174.067	0.425	190.231	16.472	11.549	8.52	-2.858
FBN	FBN	337	4617	5065	1	2014-02-06	06022014_VT2_HFm4.wav	Weaner	female	OpenField	Isolation	LF	Neg	502.625	1581.66	3154.59	1959.1	0.238	150.159	27.266	5.507	0.54	-2.856
IASP	IASPB	s67	s67	s67-p07	1	2011-01-01	Pr67_Sele07Na_3min_15.wav	Piglet	female	ShortReunion	Reunion	LF	Pos	496.618	1557.87	10162.1	579.723	0.088	62.369	5.682	10.977	6.83	-2.854
IASP	IASPB	s02	s02	s02-p08	1	2011-01-01	Pr02_Sele08N_8min_60.wav	Piglet	female	LongReunion	Reunion	LF	Pos	823.933	2211.56	4030.65	861.657	0.048	NA	NA	NA	2.44	-2.853
FBN	FBN	340	4514	1579	1	2014-02-27	27022014_VT1_HFm6.wav	Weaner	female	OpenField	Isolation	HF	Neg	266.427	2172.47	5508.67	332.796	0.261	118.285	21.108	5.604	2.7	-2.852
FBN	FBN	340	4514	1579	1	2014-02-27	27022014_VT1_HFm6.wav	Weaner	female	OpenField	Isolation	HF	Neg	266.427	2172.47	5508.67	332.796	0.261	118.285	21.108	5.604	2.7	-2.852
IASP	IASPB	s55	s55	s55-p02	1	2011-01-01	Pr55_Sele02Na_3min_44.wav	Piglet	female	ShortReunion	Reunion	LF	Pos	251.412	722.49	5279.89	187.113	0.083	71.864	NA	NA	4.11	-2.849
IASP	IASPA	s47	s47	s47-p13	1	2011-01-01	s47-p13-07-lf-med-28.wav	Piglet	female	Backtest	Restrain	LF	Neg	588.812	1906.98	6740.9	580.621	1.727	121.438	25.476	4.767	0.62	-2.848
FBN	FBN	340	4733	5091	1	2014-03-03	03032014_VT2_HFs3.wav	Weaner	female	Isolation	Isolation	LF	Neg	410.467	980.568	3569	402.74	0.073	74.457	NA	NA	7.97	-2.848
IASP	IASPA	s55	s55	s55-p8	1	2011-01-01	Pr55_Sele8_isolace2_1_100.wav	Piglet	male	ShortIsolation	Isolation	LF	Neg	604.733	1347.3	5480.25	209.16	0.08	30.643	6.248	4.904	1.87	-2.846
NMBU	NMBU	Pair9	3	Pair9	Pair9	2017-06-24	pair9enrichedforth	GrFinishing	male	RunToEnriched	Run	LF	Pos	141.227	381.919	2351.54	121.996	0.158	131.419	15.804	8.315	4.14	-2.846
IASP	IASPA	3	3	3_13	1	2008-01-01	IsolSow3Pig13_63.WAV	Piglet	NA	Isolation	Isolation	LF	Neg	576.166	2349.56	5521.22	535.877	0.217	110.57	20.752	5.328	2.22	-2.846
FBN	FBN	343	4644	1716	1	2014-03-20	20032014_VT2_HFs1.wav	Weaner	female	NovelObject	NovelObject	HF	Neg	3811.91	6104.67	8189.66	7627.59	0.705	94.209	21.289	4.425	8.06	-2.846
IASP	IASPC	s36	s36	s36-p02	1	2011-03-29	s36p02_cas-cut-005.wav	Piglet	male	CasCut	Castration	HF	Neg	3213.43	3601.73	5625.14	3271.51	0.905	98.852	24.874	3.974	6.87	-2.846
FBN	FBN	340	4733	5091	1	2014-03-03	03032014_VT2_HFm6.wav	Weaner	female	Isolation	Isolation	LF	Neg	583.335	1866.01	3425.7	2137.24	0.202	199.35	27.293	7.304	3.54	-2.846
ETHZ	ETHZ	2	3	39	15	2014-09-15	Positive-pig39-10.wav	Weaner	female	Positive	Enriched	LF	Pos	362.681	827.048	3482.46	394.689	0.304	124.833	27.993	4.459	2.71	-2.846
FBN	FBN	337	4490	1489	1	2014-02-06	06022014_VT1_HFs5.wav	Weaner	female	OpenField	Isolation	HF	Neg	825.85	4052.22	6438.02	132.486	0.155	136.306	19.328	7.052	0.97	-2.842
IASP	IASPA	s55	s55	s55-p3	1	2011-01-01	Pr55_Sele3_isolace2_1_306.wav	Piglet	male	LongIsolation	Isolation	LF	Neg	232.229	585.949	2306.9	189.207	0.24	124.463	22.917	5.431	3.42	-2.841
FBN	FBN	343	4644	1713	1	2014-03-20	20032014_VT11_HFm6.wav	Weaner	female	OpenField	Isolation	LF	Neg	419.999	1994.82	4918.34	422.44	0.283	86.277	33.599	2.568	0.5	-2.841
IASP	IASPA	s48	s48	s48-p02	1	2011-01-01	s48-p02-07-lf-med-26.wav	Piglet	female	Backtest	Restrain	LF	Neg	480.528	734.655	2783.89	584.918	0.429	217.297	19.805	10.972	2.87	-2.838
IASP	IASPB	s13	s13	s13-p10	1	2011-01-01	Pr13_Sele10Na_8min_80.wav	Piglet	female	LongReunion	Reunion	LF	Pos	362.8	1067.46	7448.96	506.041	0.088	55.224	NA	NA	6.18	-2.837
IASP	IASPA	s48	s48	s48-p01	1	2011-01-01	s48-p01-06-hf-max-68.wav	Piglet	female	Backtest	Restrain	HF	Neg	3821.27	6138.44	11669.1	3880.28	0.613	259.204	11.415	22.707	3.82	-2.836
FBN	FBN	445_1	16774	3487	1	2015-04-09	09042015_VT9_HFs1.wav	Weaner	male	Restrain	Restrain	HF	Neg	2754.46	4391.44	7906.18	2172.42	0.083	50.572	12.016	4.209	6.35	-2.835
IASP	IASPA	s41	s41	s41-p4	1	2011-01-01	Pr41_Sele4_isolace2_1_81.wav	Piglet	female	ShortIsolation	Isolation	LF	Neg	418.788	1560.97	7315.22	187.464	0.192	86.629	13.021	6.653	3.01	-2.835
FBN	FBN	340	4737	5094	1	2014-03-03	03032014_VT13_HFs4.wav	Weaner	female	Isolation	Isolation	LF	Neg	440.091	1994.6	4833.9	401.343	0.122	206.93	16.397	12.62	5.6	-2.835
IASP	IASPB	s13	s13	s13-p10	1	2011-01-01	Pr13_Sele10Na_8min_2.wav	Piglet	female	LongReunion	Reunion	LF	Pos	308.098	870.927	6362.21	143.606	0.277	100.97	19.833	5.091	3.81	-2.834
IASP	IASPA	13	13	13_4	1	2008-01-01	ArmsSow13Pig4_16.WAV	Piglet	male	Arms	Restrain	HF	Neg	2786.71	3085.79	4111.62	2874.35	0.954	123.71	25.674	4.819	6.75	-2.833
IASP	IASPB	s47	s47	s47-p10	1	2011-01-01	Pr47_Sele10Na_8min_1.wav	Piglet	male	LongReunion	Reunion	LF	Pos	269.439	660.374	4158.2	174.135	0.131	52.807	15.309	3.45	1.25	-2.83
IASP	IASPB	s39	s39	s39-p09	1	2011-01-01	Pr39_Sele09Na_3min_25.wav	Piglet	male	ShortReunion	Reunion	LF	Pos	242.126	1010.36	9032.44	164.95	0.133	70.274	11.252	6.246	9.46	-2.829
IASP	IASPA	s99	s99	s99-p09	1	2011-01-01	s99-p09-03-hf-max-51.wav	Piglet	male	Backtest	Restrain	HF	Neg	3563.58	4182.75	7788.02	3642.79	0.52	229.284	12.495	18.35	9.75	-2.829
IASP	IASPC	s99	s99	s99-p09	1	2011-04-26	s99p09_sham-cut-011.wav	Piglet	male	ShamCut	Restrain	LF	Neg	498.122	1218.63	4969.29	200.262	0.337	97.259	14.856	6.547	0.86	-2.828
IASP	IASPC	s47	s47	s47-p06	1	2011-04-26	s47p06_cas-fix-002.wav	Piglet	male	CasFix	Castration	HF	Neg	3699.62	4659.31	8175.26	3847.25	0.511	171.344	13.707	12.5	8.4	-2.826
IASP	IASPA	s13	s13	s13-p12	1	2011-01-01	s13-p12-08-lf-med-43.wav	Piglet	female	Backtest	Restrain	LF	Neg	636.537	1803.07	4120.19	592.352	0.358	168.172	18.135	9.273	-0.39	-2.824
IASP	IASPA	24	24	24_6	1	2008-01-01	CrushSow24Pig6_14.WAV	Piglet	female	Crushing	Crushing	LF	Neg	439.059	2289.24	5118.53	364.979	0.744	110.403	24.877	4.438	5.07	-2.823
IASP	IASPA	s67	s67	s67-p7	1	2011-01-01	Pr67_Sele7_isolace2_1_43.wav	Piglet	female	ShortIsolation	Isolation	LF	Neg	828	1104.78	2492.39	866.419	0.064	6.307	NA	NA	9.08	-2.823
IASP	IASPB	s47	s47	s47-p11	1	2011-01-01	Pr47_Sele11Na_3min_14.wav	Piglet	female	ShortReunion	Reunion	LF	Pos	393.155	1676.65	10656.9	149.295	0.067	21.171	14.995	1.412	6.74	-2.819
IASP	IASPA	27	27	FI27p5	1	2008-01-01	FI27p5n29.WAV	Piglet	male	Fighting	Fighting	HF	Neg	2002.11	4077.05	4833.45	4412.37	0.436	184.505	20.659	8.931	6.95	-2.819
FBN	FBN	406	4344	5183	1	2014-07-03	03072014_VT9_HFm1.wav	Weaner	female	OpenField	Isolation	LF	Neg	264.311	580.85	1895.08	362.629	0.299	110.163	26.723	4.122	1.98	-2.819
FBN	FBN	349	4422	1897	1	2014-05-01	01052014_VT4_HFs4.wav	Weaner	female	NovelObject	NovelObject	HF	Neg	2653.06	4622.87	6686.81	2494.93	0.111	104.796	4.506	23.26	5.45	-2.817
IASP	IASPC	s67	s67	s67-p01	1	2011-04-26	s67p01_sham-cut-007.wav	Piglet	male	ShamCut	Restrain	HF	Neg	3223.55	3855.93	6311.9	3497.18	0.769	145.609	14.296	10.185	6.31	-2.817
ETHZ	ETHZ	1	2	26	3	2014-08-26	Isolation-pig26-12.wav	Weaner	male	Isolation	Isolation	LF	Neg	263.873	496.49	1930.15	312.828	0.616	115.259	30.857	3.735	1.77	-2.816
IASP	IASPC	s36	s36	s36-p10	1	2011-03-29	s36p10_cas-cut-003.wav	Piglet	male	CasCut	Castration	HF	Neg	1331.57	2662.08	6030.57	1215.11	1.064	99.352	25.366	3.917	0.65	-2.812
FBN	FBN	337	4344	1448	1	2014-02-06	06022014_VT15_HFs4.wav	Weaner	female	OpenField	Isolation	HF	Neg	3044.45	5592.63	6947.77	6962.72	0.128	73.234	7.843	9.338	5.75	-2.811
ETHZ	ETHZ	2	3	34	11	2014-09-15	Positive-pig34-22.wav	Weaner	male	Positive	Enriched	LF	Pos	193.743	439.158	2286.89	179.226	0.28	116.884	26.801	4.361	3.05	-2.811
IASP	IASPA	s55	s55	s55-p9	1	2011-01-01	Pr55_Sele9_isolace1_1_528.wav	Piglet	female	LongIsolation	Isolation	HF	Neg	842.251	2524.66	7370.27	527.48	0.753	83.765	23.918	3.502	3.14	-2.807
FBN	FBN	409	4514	2246	1	2014-07-24	24072014_VT8_HFm1.wav	Weaner	female	OpenField	Isolation	LF	Neg	146.637	311.955	1334.95	137.049	0.399	64.705	25.053	2.583	-0.53	-2.807
IASP	IASPA	s08	s08	s08-p02	1	2011-01-01	s08-p02-03-lf-low-43.wav	Piglet	female	Backtest	Restrain	LF	Neg	470.059	1631.01	6186	419.396	0.417	207.748	19.198	10.821	3.28	-2.806
IASP	IASPA	s39	s39	s39-p09	1	2011-01-01	s39-p09-07-hf-max-56.wav	Piglet	male	Backtest	Restrain	HF	Neg	3541.62	4180.38	6702.89	3669.35	0.84	180.447	14.881	12.126	6.42	-2.804
IASP	IASPB	s08	s08	s08-p03	1	2011-01-01	Pr08_Sele03N_8min_7.wav	Piglet	female	LongReunion	Reunion	LF	Pos	447.428	1636.82	12778.2	419.468	0.083	32.379	18.15	1.784	8.33	-2.804
IASP	IASPA	81	81	81_9	1	2008-01-01	CrushSow81Pig9_25.WAV	Piglet	female	Crushing	Crushing	HF	Neg	3162.7	3808.95	6900.25	3622.18	0.851	99.613	21.744	4.581	5.52	-2.803
FBN	FBN	349	4419	5144	1	2014-05-01	01052014_VT15_HFm3.wav	Weaner	female	OpenField	Isolation	LF	Neg	292.734	1706.83	3480.45	2283.4	0.261	84.226	26.865	3.135	5.12	-2.803
IASP	IASPC	s59	s59	s59-p03	1	2011-03-08	s59p03_sham-fix-002.wav	Piglet	male	ShamFix	Restrain	HF	Neg	3636.55	4199.43	6300.78	3618.45	0.946	143.408	28.008	5.12	6.33	-2.803
IASP	IASPA	24	24	24_6	1	2008-01-01	CrushSow24Pig6_20.WAV	Piglet	female	Crushing	Crushing	HF	Neg	3431.42	5926.38	10551.1	4118.85	0.244	140.531	18.457	7.614	0.9	-2.8
FBN	FBN	409	4514	2246	1	2014-03-20	20032014_VT10_HFm3.wav	Weaner	female	NovelObject	NovelObject	HF	Neg	731.266	4020.05	6364.92	5538.5	0.128	137.613	19.593	7.024	3.95	-2.795
IASP	IASPB	s99	s99	s99-p08	1	2011-01-01	Pr99_Sele08Na_8min_2.wav	Piglet	male	LongReunion	Reunion	LF	Pos	248.712	971.115	6939.13	193.256	0.075	6.087	13.393	0.454	6.71	-2.794
IASP	IASPB	s02	s02	s02-p08	1	2011-01-01	Pr02_Sele08N_8min_33_2.wav	Piglet	female	LongReunion	Reunion	LF	Pos	252.014	724.369	2866.31	182.246	0.117	62.847	17.048	3.686	-0.2	-2.794
ETHZ	ETHZ	2	3	40	14	2014-09-15	Isolation-pig40-1.wav	Weaner	female	Isolation	Isolation	LF	Neg	344.892	535.881	2133.91	423.884	0.236	107.216	19.089	5.617	2.44	-2.793
IASP	IASPA	s36	s36	s36-p10	1	2011-01-01	s36-p10-07-hf-low-37.wav	Piglet	male	Backtest	Restrain	HF	Neg	576.462	3266.78	8214.41	575.731	0.662	166.449	18.877	8.818	3.57	-2.791
IASP	IASPA	s36	s36	s36-p02	1	2011-01-01	s36-p02-06-hf-med-08.wav	Piglet	male	Backtest	Restrain	HF	Neg	4319.02	5121.93	8085.35	4567.21	0.819	170.549	11.596	14.708	5.6	-2.79
IASP	IASPA	s36	s36	s36-p03	1	2011-01-01	s36-p03-03-hf-med-16.wav	Piglet	male	Backtest	Restrain	HF	Neg	682.762	4186.47	5153.51	4491.94	0.281	263.365	14.249	18.484	7.78	-2.789
IASP	IASPC	s99	s99	s99-p08	1	2011-04-26	s99p08_cas-cut-004.wav	Piglet	male	CasCut	Castration	HF	Neg	3191.58	4354.38	7020.83	2767.59	1.868	121.122	26.229	4.618	3.69	-2.789
IASP	IASPA	s39	s39	s39-p09	1	2011-01-01	s39-p09-07-hf-low-42.wav	Piglet	male	Backtest	Restrain	HF	Neg	1967.78	4333.06	7154.36	2009.48	1.095	130.336	20.542	6.345	2.78	-2.788
IASP	IASPA	s19	s19	s19-p3	1	2011-01-01	Pr19_Sele3_isolaceM_1_28.wav	Piglet	male	ShortIsolation	Isolation	HF	Neg	369.819	2914.35	8790.15	352.57	0.299	169.224	26.784	6.318	5.87	-2.788
IASP	IASPC	s67	s67	s67-p02	1	2011-04-26	s67p02_cas-shear-002.wav	Piglet	male	CasShear	Castration	HF	Neg	4550.94	5037.62	6362.4	4956.87	1.495	83.772	27.085	3.093	5.99	-2.788
FBN	FBN	337	4617	5065	1	2014-02-06	06022014_VT2_HFm1.wav	Weaner	female	OpenField	Isolation	HF	Neg	660.832	2199.75	5235.1	2090.64	0.233	127.987	32.212	3.973	4.43	-2.787
IASP	IASPB	s13	s13	s13-p02	1	2011-01-01	Pr13_Sele02Na_3min_3.wav	Piglet	male	ShortReunion	Reunion	LF	Pos	272.268	629.117	5206.52	173.082	0.216	195.16	13.889	14.052	3.71	-2.786
FBN	FBN	409	4733	2283	1	2014-07-24	24072014_VT15_HFs5.wav	Weaner	female	OpenField	Isolation	HF	Neg	2745.97	5123.96	6905.91	390.47	0.089	38.875	5.632	6.902	5.97	-2.783
IASP	IASPA	46	46	46_9	1	2008-01-01	CrushSow46Pig9_2.WAV	Piglet	NA	Crushing	Crushing	HF	Neg	2853.13	3908.54	8243.12	3150.59	0.739	86.271	18.27	4.722	7.85	-2.783
FBN	FBN	436_2	16821	13135	1	2015-02-05	05022015_VT18_HFs4.wav	Weaner	male	Restrain	Restrain	HF	Neg	4142.77	5985.51	7527.05	4809.3	1.603	80.542	28.378	2.838	5.35	-2.782
IASP	IASPA	s19	s19	s19-p01	1	2011-01-01	s19-p01-05-hf-max-16a.wav	Piglet	male	Backtest	Restrain	HF	Neg	3984.37	6507.83	8210.41	7914.21	1.031	164.229	17.944	9.152	2.54	-2.781
IASP	IASPA	s02	s02	s02-p05	1	2011-01-01	s02-p05-05-hf-max-29.wav	Piglet	female	Backtest	Restrain	HF	Neg	3092.93	3672.39	7699.88	3521.26	1.058	167.703	18.433	9.098	10.39	-2.781
FBN	FBN	337	4617	5065	1	2014-02-10	10022014_VT2_HFm3.wav	Weaner	female	Isolation	Isolation	LF	Neg	417.302	1071.32	3218.99	383.125	0.179	73.955	19.538	3.785	0.29	-2.78
IASP	IASPA	84	84	84_3	1	2008-01-01	CrushSow84Pig3_6.WAV	Piglet	NA	Crushing	Crushing	HF	Neg	5426.54	6256.66	6913.4	6279.72	0.929	108.299	22.074	4.906	6.8	-2.78
IASP	IASPA	86	86	86_7	1	2008-01-01	ArmsSow86Pig7_11.WAV	Piglet	male	Arms	Restrain	HF	Neg	1288.93	2466.78	3725.86	1263.01	0.504	151.734	22.798	6.655	10.3	-2.778
FBN	FBN	406	4514	2246	1	2014-05-05	28072014_VT8_HFm2.wav	Weaner	female	Isolation	Isolation	LF	Neg	188.616	802.097	3055.47	139.911	0.466	124.673	13.958	8.932	1.84	-2.775
IASP	IASPC	s67	s67	s67-p11	1	2011-04-26	s67p11_cas-shear-001.wav	Piglet	male	CasShear	Castration	HF	Neg	4067.91	4729.92	6477.3	4319.42	0.341	129.963	16.152	8.046	5.77	-2.775
IASP	IASPB	s80	s80	s80-p10	1	2011-01-01	Pr80_Sele10Na_8min_30.wav	Piglet	male	LongReunion	Reunion	LF	Pos	150.571	245.919	1742.62	158.068	0.08	49.324	12.503	3.945	9.07	-2.774
NMBU	NMBU	pair4	1	pair4	pair4	2017-06-22	pair4barrenforth	GrFinishing	female	RunToBarren	Run	HF	Pos	1225.8	1461.24	2928.36	1243.75	0.191	186.7	13.109	14.242	4.75	-2.773
IASP	IASPA	95	95	95_3	1	2008-01-01	AftnurSow95Pig3_9.WAV	Piglet	female	AfterNursing	AfterNursing	LF	Pos	1337.58	1647.41	4092.6	1299.09	0.086	92.505	5.835	15.854	9.38	-2.772
IASP	IASPB	s39	s39	s39-p09	1	2011-01-01	Pr39_Sele09Na_3min_26.wav	Piglet	male	ShortReunion	Reunion	LF	Pos	231.689	1162.84	10642.5	146.67	0.077	34.205	6.467	5.289	9.79	-2.771
IASP	IASPB	s55	s55	s55-p02	1	2011-01-01	Pr55_Sele02Na_3min_50.wav	Piglet	female	ShortReunion	Reunion	LF	Pos	344.31	795.333	4741.76	181.405	0.072	31.676	13.889	2.281	1.25	-2.771
IASP	IASPA	s55	s55	s55-p6	1	2011-01-01	Pr55_Sele6_isolace2_1_88.wav	Piglet	male	ShortIsolation	Isolation	LF	Neg	353.543	1375.64	5888.49	217.565	0.245	82.139	14.265	5.758	3.58	-2.77
IASP	IASPA	s55	s55	s55-p3	1	2011-01-01	Pr55_Sele3_isolace2_1_304.wav	Piglet	male	LongIsolation	Isolation	LF	Neg	966.349	1570.24	4857.71	1490.04	0.731	127.324	24.634	5.169	2.81	-2.77
IASP	IASPB	s48	s48	s48-p06	1	2011-01-01	Pr48_Sele06Na_8min_49_2.wav	Piglet	male	LongReunion	Reunion	LF	Pos	471.446	866.642	4596.38	566.931	0.059	16.452	8.52	1.931	3.26	-2.769
FBN	FBN	436_2	16876	13162	1	2015-02-05	05022015_VT13_HFs6.wav	Weaner	male	Restrain	Restrain	HF	Neg	5490.14	7096.11	8406.21	8415.21	0.629	109.02	23.06	4.728	2.99	-2.769
IASP	IASPA	s02	s02	s02-p03	1	2011-01-01	s02-p03-03-hf-low-09.wav	Piglet	female	Backtest	Restrain	HF	Neg	1223.87	2569.78	6714.67	1079.54	0.202	146.396	12.352	11.852	7.56	-2.765
FBN	FBN	349	4422	5140	1	2014-05-01	01052014_VT5_HFs2.wav	Weaner	female	OpenField	Isolation	HF	Neg	1700.51	2582.15	5274.17	2268.76	0.238	150.974	10.487	14.396	5.74	-2.763
IASP	IASPC	s55	s55	s55-p03	1	2011-04-26	s55p03_sham-fix-001.wav	Piglet	male	ShamFix	Restrain	HF	Neg	3146.82	4465.5	9333.59	3445.13	0.91	82.529	18.136	4.551	8.11	-2.763
IASP	IASPB	s02	s02	s02-p01	1	2011-01-01	Pr02_Sele01N_3min_8.wav	Piglet	male	ShortReunion	Reunion	LF	Pos	1895.81	2160.92	4200.17	2051.62	0.077	37.665	6.464	5.827	5.48	-2.762
IASP	IASPB	s13	s13	s13-p05	1	2011-01-01	Pr13_Sele05Na_3min_5.wav	Piglet	male	ShortReunion	Reunion	LF	Pos	277.471	752.481	4948.11	154.812	0.131	62.584	11.481	5.451	4.3	-2.762
NMBU	NMBU	pair9	3	pair9	pair9	2017-06-21	pair9barrenback	GrFinishing	male	RunFromBarren	Run	LF	Pos	142.958	468.13	2401.07	137.304	0.143	81.088	17.511	4.631	7.18	-2.762
IASP	IASPA	s47	s47	s47-p8	1	2011-01-01	Pr47_Sele8_isolace2_1_180.wav	Piglet	male	LongIsolation	Isolation	HF	Neg	2143.78	2830.35	7727.71	2103.25	0.576	180.062	16.493	10.917	8.32	-2.761
IASP	IASPB	s55	s55	s55-p08	1	2011-01-01	Pr55_Sele08Na_3min_3.wav	Piglet	male	ShortReunion	Reunion	LF	Pos	491.867	1169.43	7913.47	523.377	0.123	36.718	4.075	9.01	4.84	-2.76
IASP	IASPA	s39	s39	s39-p6	1	2011-01-01	Pr39_Sele6_opr3_205.wav	Piglet	female	ShortIsolation	Isolation	HF	Neg	1638.52	2622.29	7161.85	1787.48	0.08	97.356	6.25	15.577	3.27	-2.76
IASP	IASPC	s67	s67	s67-p01	1	2011-04-26	s67p01_sham-fix-003.wav	Piglet	male	ShamFix	Restrain	HF	Neg	3521.41	4953.2	7892.12	3805.55	0.495	142.591	15.137	9.42	9.31	-2.76
FBN	FBN	346	4419	5144	1	2014-05-05	05052014_VT15_HFm6.wav	Weaner	female	Isolation	Isolation	LF	Neg	399.65	2004.53	4362.7	349.511	0.227	119.211	17.598	6.774	3.88	-2.758
FBN	FBN	343	4644	1716	1	2014-03-24	24032014_VT2_HFm2.wav	Weaner	female	Isolation	Isolation	HF	Neg	552.422	3532.54	5884.88	5029.02	0.188	139.974	21.222	6.596	4.89	-2.756
IASP	IASPA	s13	s13	s13-p5	1	2011-01-01	Pr13_Sele5_isolace2_1_176.wav	Piglet	male	ShortIsolation	Isolation	HF	Neg	2733.55	3821.6	6850.02	3289.33	0.491	103.036	20.38	5.056	8.11	-2.755
ETHZ	ETHZ	1	1	20	4	2014-08-26	Positive-pig20-9.wav	Weaner	female	Positive	Enriched	LF	Pos	315.677	494.125	1965.93	375.358	0.389	143.477	24.436	5.872	4.21	-2.753
IASP	IASPA	39	39	FI39p4	1	2008-01-01	FI39p4n06.WAV	Piglet	male	Fighting	Fighting	HF	Neg	3157.46	3794.8	5199.23	3181.9	0.314	153.059	4.774	32.06	12.67	-2.751
IASP	IASPB	s48	s48	s48-p09	1	2011-01-01	Pr48_Sele09Na_8min_21.wav	Piglet	male	LongReunion	Reunion	LF	Pos	390.801	968.849	6624.39	551.364	0.069	35.294	NA	NA	5	-2.751
FBN	FBN	349	4422	5140	1	2014-05-01	01052014_VT5_HFs3.wav	Weaner	female	NovelObject	NovelObject	HF	Neg	729.146	2387.79	5288.62	346.734	0.194	84.44	15.45	5.465	3.7	-2.75
IASP	IASPA	27	27	FI27p5	1	2008-01-01	FI27p5n05.WAV	Piglet	male	Fighting	Fighting	LF	Neg	562.598	2213.11	3390.39	3123.55	0.505	132.038	28.725	4.597	4.64	-2.75
FBN	FBN	343	4644	1713	1	2014-03-20	20032014_VT11_HFs6.wav	Weaner	female	OpenField	Isolation	HF	Neg	807.926	4114.69	5412.47	4476.81	0.094	104.07	NA	NA	3.2	-2.749
FBN	FBN	343	4527	1645	1	2014-03-20	20032014_VT9_HFs1.wav	Weaner	female	NovelObject	NovelObject	LF	Neg	342.161	2043.25	5695.39	368.861	0.194	103.192	12.875	8.015	4.8	-2.746
IASP	IASPA	s67	s67	s67-p11	1	2011-01-01	Pr67_Sele11_isolace2_1_488.wav	Piglet	male	LongIsolation	Isolation	LF	Neg	245.948	822.017	3614.89	213.314	0.256	59.472	11.72	5.075	7.29	-2.745
IASP	IASPA	27	27	27_6	1	2008-01-01	ArmsSow27Pig6_17.WAV	Piglet	male	Arms	Restrain	HF	Neg	1602.9	2543.68	5644.63	2456.95	0.647	107.607	26.29	4.093	4.13	-2.745
IASP	IASPA	s08	s08	s08-p05	1	2011-01-01	s08-p05-05-hf-low-05.wav	Piglet	male	Backtest	Restrain	HF	Neg	4672.58	6688.83	12352.2	5109.42	0.518	200.201	6.757	29.63	5.78	-2.742
IASP	IASPA	13	13	13_2	1	2008-01-01	CastrSow13Pig2_18.WAV	Piglet	male	Castration	Castration	HF	Neg	2055.84	3716.51	7442.15	2815.82	0.426	101.365	12.905	7.855	3.44	-2.742
NMBU	NMBU	pair9	3	pair9	pair9	2017-06-22	pair9enrichedback	GrFinishing	male	RunFromEnriched	Run	LF	Pos	154.119	250.642	961.34	178.18	0.59	127.514	29.646	4.301	2.24	-2.742
FBN	FBN	406	4733	2283	1	2014-05-05	28072014_VT15_HFs2.wav	Weaner	female	Isolation	Isolation	HF	Neg	1478.24	2911.27	5727.86	400.674	0.261	206.541	15.351	13.454	7.85	-2.74
FBN	FBN	406	4631	5198	1	2014-05-05	28072014_VT3_HFm4.wav	Weaner	female	Isolation	Isolation	HF	Neg	2305.08	4118.67	6099.68	5957.57	0.238	131.425	18.877	6.962	2.59	-2.74
IASP	IASPA	24	24	24_6	1	2008-01-01	CrushSow24Pig6_15.WAV	Piglet	female	Crushing	Crushing	HF	Neg	787.856	2451.06	4680.86	349.857	0.766	98.369	22.841	4.307	4.46	-2.74
IASP	IASPA	s80	s80	s80-p09	1	2011-01-01	s80-p09-08-lf-med-49.wav	Piglet	female	Backtest	Restrain	LF	Neg	437.226	653.224	2345.11	524.269	0.45	156.544	21.111	7.415	2.24	-2.739
IASP	IASPA	s47	s47	s47-p04	1	2011-01-01	s47-p04-02-hf-low-32.wav	Piglet	male	Backtest	Restrain	HF	Neg	846.538	3900.96	6779.55	591.673	0.828	123.039	24.164	5.092	3.65	-2.736
FBN	FBN	436_2	16821	13135	1	2015-02-05	05022015_VT18_HFs1.wav	Weaner	male	Restrain	Restrain	HF	Neg	3035.86	3719.97	6727.22	2999.99	0.111	156.132	9.011	17.327	7.31	-2.735
IASP	IASPA	s99	s99	s99-p2	1	2011-01-01	Pr99_Sele2_isolalce2_1_86.wav	Piglet	male	ShortIsolation	Isolation	LF	Neg	244.492	2364.6	6305.38	148.536	0.264	151.837	17.045	8.908	6.52	-2.735
FBN	FBN	409	4514	2246	1	2014-03-20	20032014_VT10_HFm4.wav	Weaner	female	NovelObject	NovelObject	LF	Neg	325.356	1757.54	4440.79	328.208	0.194	147.938	18.023	8.208	2.65	-2.735
IASP	IASPC	s02	s02	s02-p01	1	2011-04-26	s02p01_cas-fix-003.wav	Piglet	male	CasFix	Castration	HF	Neg	2260.72	3366.76	7705.56	2580.33	1.072	189.809	13.056	14.538	5.85	-2.734
IASP	IASPC	s48	s48	s48-p06	1	2011-04-26	s48p06_cas-fix-001.wav	Piglet	male	CasFix	Castration	HF	Neg	3258.86	5381.26	8040.18	3660.97	0.519	103.666	20.234	5.123	5.62	-2.734
NMBU	NMBU	Pair16	4	Pair16	Pair16	2017-06-09	Pair16enrichedTrial2-LFs001-notsure.wav	GrFinishing	male	Enriched	Enriched	LF	Pos	129.069	285.031	1180.93	67.582	0.207	108.083	24.17	4.472	4.9	-2.734
FBN	FBN	346	4419	5144	1	2014-05-05	05052014_VT15_HFs6.wav	Weaner	female	Isolation	Isolation	HF	Neg	1601.86	3169.46	4296.58	3469.04	0.128	187.691	11.764	15.954	4.56	-2.732
FBN	FBN	349	4700	5130	1	2014-05-01	01052014_VT7_HFs3.wav	Weaner	female	OpenField	Isolation	HF	Neg	1349.64	4933.67	7228.95	407.382	0.294	168.632	11.912	14.157	5	-2.731
IASP	IASPC	s41	s41	s41-p02	1	2011-04-26	s41p02_sham-cut-001.wav	Piglet	male	ShamCut	Restrain	HF	Neg	3049.8	3918.93	5739.04	2948.2	0.846	94.578	25.414	3.722	4.43	-2.731
IASP	IASPA	39	39	FI39p4	1	2008-01-01	FI39p4n03.WAV	Piglet	male	Fighting	Fighting	HF	Neg	2077.08	3422.79	6782.29	2953.41	0.354	80.237	21.206	3.784	6.36	-2.73
IASP	IASPB	s39	s39	s39-p09	1	2011-01-01	Pr39_Sele09Na_3min_10.wav	Piglet	male	ShortReunion	Reunion	LF	Pos	279.738	766.599	4863.23	177.079	0.125	55.845	11.968	4.666	2.28	-2.728
IASP	IASPA	24	24	24_6	1	2008-01-01	CrushSow24Pig6_25.WAV	Piglet	female	Crushing	Crushing	HF	Neg	4495.11	5569.76	9648.87	4692.41	0.851	78.617	17.616	4.463	8.14	-2.726
IASP	IASPA	27	27	FI27p5	1	2008-01-01	FI27p5n04.WAV	Piglet	male	Fighting	Fighting	HF	Neg	2265.54	3561.6	4152.07	3683.01	0.322	101.697	17.085	5.953	7.15	-2.724
IASP	IASPA	s55	s55	s55-p09	1	2011-01-01	s55-p09-07-lf-low-16.wav	Piglet	female	Backtest	Restrain	LF	Neg	602.897	1240.83	5232.9	566.689	0.709	146.964	24.681	5.954	1.76	-2.724
IASP	IASPA	s36	s36	s36-p03	1	2011-01-01	s36-p03-03-hf-max-30.wav	Piglet	male	Backtest	Restrain	HF	Neg	3829.03	5910.53	8490.38	4163.3	0.837	195.533	14.33	13.645	5.81	-2.723
IASP	IASPB	s02	s02	s02-p08	1	2011-01-01	Pr02_Sele08N_8min_32.wav	Piglet	female	LongReunion	Reunion	LF	Pos	1165	1681.42	3156.01	1207.23	0.069	8.505	7.214	1.179	8.29	-2.721
NMBU	NMBU	pair9	3	pair9	pair9	2017-06-22	pair9enrichedforth	GrFinishing	male	RunToEnriched	Run	LF	Pos	121.192	190.175	808.233	121.465	0.229	170.508	17.503	9.741	10.73	-2.718
IASP	IASPA	s08	s08	s08-p2	1	2011-01-01	Pr08_Sele2_isolace1_1_113.wav	Piglet	female	ShortIsolation	Isolation	HF	Neg	2285.97	3206.03	3742.07	3553.52	0.704	239.69	17.756	13.499	8.14	-2.718
FBN	FBN	337	4617	5065	1	2014-02-10	10022014_VT2_HFm1.wav	Weaner	female	Isolation	Isolation	LF	Neg	336.411	683.161	2747.29	368.673	0.196	147.312	17.865	8.246	5.27	-2.716
IASP	IASPA	s99	s99	s99-p04	1	2011-01-01	s99-p04-07-lf-med-51.wav	Piglet	female	Backtest	Restrain	LF	Neg	557.325	1137.91	4383.22	603.735	0.478	136.501	16.745	8.152	2.28	-2.715
FBN	FBN	349	4422	1897	1	2014-05-01	01052014_VT4_HFm5.wav	Weaner	female	NovelObject	NovelObject	LF	Neg	174.755	397.311	1500.22	161.654	0.427	112.041	31.6	3.546	-0.66	-2.713
IASP	IASPA	39	39	FI39p4	1	2008-01-01	FI39p4n07.WAV	Piglet	male	Fighting	Fighting	HF	Neg	2971.47	3656.66	5991.96	3047.25	0.585	155.317	14.541	10.681	8.74	-2.712
IASP	IASPB	s36	s36	s36-p07	1	2011-01-01	Pr36_Sele07Na_8min_7a.wav	Piglet	female	LongReunion	Reunion	LF	Pos	175.232	1241.3	4330.25	262.895	0.147	173.182	10.229	16.931	7.2	-2.711
IASP	IASPA	s36	s36	s36-p10	1	2011-01-01	Pr36_Sele10_isolaceM_1_176.wav	Piglet	male	ShortIsolation	Isolation	LF	Neg	434.94	757.629	2842.28	524.718	0.288	97.54	15.619	6.245	1.71	-2.711
IASP	IASPA	92	92	92_6	1	2008-01-01	ReunSow92Pig6_33.WAV	Piglet	male	Reunion	Reunion	HF	Pos	1691.87	2956.09	5270.08	1919.28	0.106	59.581	4.72	12.624	8.05	-2.709
IASP	IASPA	s39	s39	s39-p09	1	2011-01-01	s39-p09-07-hf-med-18.wav	Piglet	male	Backtest	Restrain	HF	Neg	3547.39	4358.97	7184.64	3328.07	0.882	188.141	16.448	11.439	5.15	-2.709
FBN	FBN	409	4733	2283	1	2014-07-24	24072014_VT15_HFs4.wav	Weaner	female	NovelObject	NovelObject	HF	Neg	2695.89	4721.95	6829.19	2587.03	0.117	95.359	21.458	4.444	7.87	-2.708
FBN	FBN	409	4733	2283	1	2014-07-24	24072014_VT15_HFs4.wav	Weaner	female	OpenField	Isolation	HF	Neg	2695.89	4721.95	6829.19	2587.03	0.117	95.359	21.458	4.444	7.87	-2.708
FBN	FBN	337	4617	5065	1	2014-02-06	06022014_VT2_HFs2.wav	Weaner	female	OpenField	Isolation	HF	Neg	1032.5	2507.74	6806.61	1062.94	0.105	79.698	9.494	8.394	2.88	-2.707
IASP	IASPB	s41	s41	s41-p07	1	2011-01-01	Pr41_Sele07Na_3min_2.wav	Piglet	male	ShortReunion	Reunion	HF	Pos	2539.48	3727.81	6207.59	2984.98	0.411	120.629	20.698	5.828	5.98	-2.707
IASP	IASPA	27	27	FI27p5	1	2008-01-01	FI27p5n21.WAV	Piglet	male	Fighting	Fighting	LF	Neg	573.842	1007.2	4301.15	588.011	0.354	139.237	26.815	5.193	6.35	-2.707
IASP	IASPB	s47	s47	s47-p08	1	2011-01-01	Pr47_Sele08Na_8min_16_2.wav	Piglet	male	LongReunion	Reunion	LF	Pos	295.768	1201.07	4500.17	151.494	0.136	53.055	11.029	4.81	7.91	-2.706
FBN	FBN	349	4419	5144	1	2014-05-01	01052014_VT15_HFs2.wav	Weaner	female	OpenField	Isolation	HF	Neg	2310.85	4132.03	7439.21	2514.38	0.238	151.922	14.683	10.347	12.04	-2.706
IASP	IASPC	s47	s47	s47-p06	1	2011-04-26	s47p06_cas-fix-004.wav	Piglet	male	CasFix	Castration	HF	Neg	4086.81	5023.95	7818.52	4595.76	0.619	269.712	7.267	37.114	5.25	-2.703
IASP	IASPC	s55	s55	s55-p03	1	2011-04-26	s55p03_sham-cut-002.wav	Piglet	male	ShamCut	Restrain	LF	Neg	610.451	903.082	3457.47	677.228	0.461	100.931	29.264	3.449	2.6	-2.703
IASP	IASPB	s02	s02	s02-p05	1	2011-01-01	Pr02_Sele05N_8min_18.wav	Piglet	female	LongReunion	Reunion	LF	Pos	280.11	907.206	5435.22	170.99	0.109	54.093	NA	NA	6.38	-2.703
IASP	IASPA	13	13	13_4	1	2008-01-01	ArmsSow13Pig4_22.WAV	Piglet	male	Arms	Restrain	HF	Neg	3252.89	3831.76	4917.33	3212.78	0.6	80.002	25.826	3.098	1.8	-2.701
FBN	FBN	349	4422	5136	1	2014-05-01	01052014_VT2_HFs6.wav	Weaner	female	NovelObject	NovelObject	HF	Neg	4114.67	6348.14	7649.1	7348.21	0.227	158.743	10.991	14.443	2.58	-2.7
IASP	IASPA	s41	s41	s41-p5	1	2011-01-01	Pr41_Sele5_isolace1_1_206.wav	Piglet	male	ShortIsolation	Isolation	LF	Neg	1118.76	2285.59	5942.62	1989.55	0.277	108.739	18.03	6.031	1.53	-2.7
IASP	IASPA	39	39	39_10	1	2008-01-01	AftnurSow39Pig10_3.WAV	Piglet	male	AfterNursing	AfterNursing	LF	Pos	373.016	692.006	3111	485.66	0.144	108.16	13.844	7.813	4.08	-2.698
IASP	IASPC	s67	s67	s67-p11	1	2011-04-26	s67p11_cas-cut-002.wav	Piglet	male	CasCut	Castration	LF	Neg	420.326	1019.71	3605.91	686.442	0.287	107.472	15.693	6.848	2.18	-2.698
IASP	IASPC	s47	s47	s47-p06	1	2011-04-26	s47p06_cas-shear-006.wav	Piglet	male	CasShear	Castration	HF	Neg	2746.27	4015.5	7162.11	2856.71	0.694	94.639	24.488	3.865	5.25	-2.698
IASP	IASPA	s13	s13	s13-p03	1	2011-01-01	s13-p03-05-hf-low-48.wav	Piglet	male	Backtest	Restrain	HF	Neg	2655.77	3764.18	4571.53	3875.77	1.031	160.869	19.891	8.088	10.37	-2.697
FBN	FBN	349	4419	5144	1	2014-05-01	01052014_VT15_HFs1.wav	Weaner	female	NovelObject	NovelObject	HF	Neg	1809.52	3879.48	6319.19	2323.52	0.144	70.958	17.332	4.094	6.01	-2.696
FBN	FBN	340	4733	5091	1	2014-02-27	27022014_VT2_HFm5.wav	Weaner	female	OpenField	Isolation	HF	Neg	2481.93	5806.66	7498.47	7496.93	0.15	190.207	20.042	9.49	3.98	-2.692
IASP	IASPA	s80	s80	s80-p8	1	2011-01-01	Pr80_Sele8_isolace2_1_48.wav	Piglet	male	ShortIsolation	Isolation	LF	Neg	674.317	1393.79	5377	671.49	0.315	111.907	20.658	5.417	2.86	-2.692
IASP	IASPA	s99	s99	s99-p02	1	2011-01-01	s99-p02-04-hf-max-29a.wav	Piglet	male	Backtest	Restrain	HF	Neg	1606.51	3735.55	7735.41	492.925	0.626	158.922	23.965	6.631	5.41	-2.688
IASP	IASPA	8	8	8_14	1	2008-01-01	ReunSow8Pig14_3.WAV	Piglet	male	Reunion	Reunion	LF	Pos	347.401	953.714	2779.84	42.976	0.313	188.652	30.392	6.207	2.58	-2.688
IASP	IASPA	s13	s13	s13-p12	1	2011-01-01	Pr13_Sele12_isolace1_1_117.wav	Piglet	female	ShortIsolation	Isolation	LF	Neg	601.157	970.729	2661.07	723.018	0.085	31.324	5.855	5.35	1.97	-2.687
FBN	FBN	409	4490	1489	1	2014-02-06	06022014_VT1_HFs5.wav	Weaner	female	NovelObject	NovelObject	HF	Neg	1130.78	2621.29	5494.32	2445.45	0.105	71.149	9.486	7.5	8.27	-2.687
IASP	IASPA	s13	s13	s13-p3	1	2011-01-01	Pr13_Sele3_isolace1_1_306.wav	Piglet	male	LongIsolation	Isolation	LF	Neg	1694.81	1952.79	2638.18	1767.88	0.155	218.928	19.394	11.288	11.45	-2.687
FBN	FBN	349	4700	5130	1	2014-05-01	01052014_VT7_HFs1.wav	Weaner	female	NovelObject	NovelObject	HF	Neg	541.089	2221.83	5066.22	416.849	0.078	59.147	6.438	9.187	1.8	-2.686
IASP	IASPA	s47	s47	s47-p4	1	2011-01-01	Pr47_Sele4_isolace1_1_85.wav	Piglet	male	ShortIsolation	Isolation	LF	Neg	301.082	692.657	2717.25	171.696	0.539	104.19	15.78	6.603	1.92	-2.684
IASP	IASPC	s67	s67	s67-p11	1	2011-04-26	s67p11_cas-shear-009.wav	Piglet	male	CasShear	Castration	HF	Neg	3498.98	4217.02	5824.36	3831.95	0.578	126.836	21.626	5.865	5.91	-2.684
IASP	IASPC	s36	s36	s36-p10	1	2011-03-29	s36p10_cas-shear-004.wav	Piglet	male	CasShear	Castration	HF	Neg	2370.56	3081.01	6143.27	2454.2	1.351	83.434	23.313	3.579	8.86	-2.684
IASP	IASPC	s53	s53	s53-p07	1	2011-03-08	s53p07_cas-shear-001.wav	Piglet	male	CasShear	Castration	HF	Neg	2668.2	3844.12	6406.39	2876.85	0.63	70.165	25.409	2.761	7.84	-2.684
IASP	IASPB	s48	s48	s48-p10	1	2011-01-01	Pr48_Sele10Na_8min_84.wav	Piglet	female	LongReunion	Reunion	LF	Pos	490.831	825.314	3598.87	597.439	0.083	88.768	18.141	4.893	3.22	-2.682
FBN	FBN	340	4514	1579	1	2014-02-27	27022014_VT1_HFm1.wav	Weaner	female	NovelObject	NovelObject	HF	Neg	557.074	2919.74	5763.95	62.342	0.205	130.225	24.357	5.347	3.81	-2.68
ETHZ	ETHZ	1	1	19	1	2014-08-27	Positive-pig19-3.wav	Weaner	male	Positive	Enriched	LF	Pos	241.154	466.441	1967.68	373.214	0.158	75.762	18.932	4.002	1.52	-2.677
IASP	IASPC	s67	s67	s67-p11	1	2011-04-26	s67p11_cas-shear-006.wav	Piglet	male	CasShear	Castration	HF	Neg	3822.18	4810.32	6940.88	4292.02	0.869	106.377	22.434	4.742	4.46	-2.676
IASP	IASPC	s67	s67	s67-p11	1	2011-04-26	s67p11_cas-cut-001.wav	Piglet	male	CasCut	Castration	LF	Neg	380.005	1075.68	2678.37	172.379	0.318	103.105	23.576	4.373	2.38	-2.676
FBN	FBN	340	4733	5091	1	2014-02-27	27022014_VT2_HFs6.wav	Weaner	female	OpenField	Isolation	HF	Neg	1643.95	2836.67	5853.11	2521.51	0.133	92.668	11.273	8.22	4.94	-2.675
IASP	IASPA	s13	s13	s13-p05	1	2011-01-01	s13-p05-02-hf-max-15.wav	Piglet	male	Backtest	Restrain	HF	Neg	3844.26	5476.27	7400.11	3903.34	1.053	161.445	15.202	10.62	4.57	-2.675
IASP	IASPA	39	39	FI39p4	1	2008-01-01	FI39p4n05.WAV	Piglet	male	Fighting	Fighting	HF	Neg	3062.16	4051.45	7032.11	3122.74	0.237	190.814	10.536	18.11	11.2	-2.674
FBN	FBN	406	4719	5171	1	2014-05-05	07072014_VT15_HFs3.wav	Weaner	female	Isolation	Isolation	LF	Neg	473.183	1811.01	3475.5	412.888	0.139	126.145	14.431	8.741	4.75	-2.674
FBN	FBN	406	4344	5183	1	2014-07-03	03072014_VT9_HFm3.wav	Weaner	female	OpenField	Isolation	LF	Neg	407.231	735.008	2111.42	440.028	0.277	111.12	18.038	6.16	3.99	-2.673
IASP	IASPA	s08	s08	s08-p01	1	2011-01-01	s08-p01-01-hf-max-28.wav	Piglet	male	Backtest	Restrain	HF	Neg	3531.58	4231.79	6025.64	3516.3	0.822	158.256	13.998	11.306	5.04	-2.672
IASP	IASPC	s99	s99	s99-p08	1	2011-04-26	s99p08_cas-fix-001.wav	Piglet	male	CasFix	Castration	HF	Neg	5349.81	7495.9	8188.95	7669.92	1.112	121.149	21.127	5.734	3.17	-2.671
IASP	IASPA	s99	s99	s99-p2	1	2011-01-01	Pr99_Sele2_isolalce2_1_48.wav	Piglet	male	ShortIsolation	Isolation	HF	Neg	2300.2	6171.71	9034.71	9005.13	0.243	102.448	22.665	4.52	6.17	-2.67
IASP	IASPB	s48	s48	s48-p08	1	2011-01-01	Pr48_Sele08Na_3min_2.wav	Piglet	female	ShortReunion	Reunion	LF	Pos	205.024	635.33	5780.93	159.249	0.096	80.729	5.208	15.5	7.98	-2.664
IASP	IASPA	s39	s39	s39-p02	1	2011-01-01	s39-p02-08-hf-max-18.wav	Piglet	male	Backtest	Restrain	HF	Neg	3693.25	5744.18	7644.79	3655.1	0.792	166.791	20.205	8.255	8.17	-2.664
FBN	FBN	340	4733	5091	1	2014-02-27	27022014_VT2_HFs3.wav	Weaner	female	NovelObject	NovelObject	HF	Neg	2592.11	5052.56	6838.18	6458.36	0.211	148.487	21.343	6.957	6.87	-2.663
IASP	IASPB	s39	s39	s39-p09	1	2011-01-01	Pr39_Sele09Na_3min_8.wav	Piglet	male	ShortReunion	Reunion	LF	Pos	178.182	464.969	2335.05	169.068	0.12	36.13	8.332	4.336	7.49	-2.662
IASP	IASPC	s55	s55	s55-p07	1	2011-04-26	s55p07_cas-fix-004.wav	Piglet	male	CasFix	Castration	HF	Neg	2831.09	4019.8	7343.88	2841.24	0.638	122.338	16.449	7.438	4.2	-2.659
IASP	IASPA	87	87	87_1	1	2008-01-01	ArmsSow87Pig1_21.WAV	Piglet	male	Arms	Restrain	LF	Neg	400.048	713.084	2695.09	674.735	0.252	142.957	13.895	10.288	0.71	-2.655
IASP	IASPC	s99	s99	s99-p02	1	2011-04-26	s99p02_cas-shear-002.wav	Piglet	male	CasShear	Castration	LF	Neg	284.395	1040.66	4841.97	160.421	0.51	148.167	16.663	8.892	1.98	-2.655
IASP	IASPA	s19	s19	s19-p01	1	2011-01-01	s19-p01-05-lf-max-19.wav	Piglet	male	Backtest	Restrain	LF	Neg	407.718	1302.11	5501.65	218.249	0.346	183.607	15.915	11.536	2.56	-2.654
FBN	FBN	343	4644	1713	1	2014-03-20	20032014_VT11_HFm2.wav	Weaner	female	OpenField	Isolation	HF	Neg	1522.08	4283.79	7207.41	2440.82	0.371	120.634	24.229	4.979	2.29	-2.654
IASP	IASPC	s67	s67	s67-p11	1	2011-04-26	s67p11_cas-cut-005.wav	Piglet	male	CasCut	Castration	HF	Neg	3237.81	4330.27	7111.04	3176.69	0.923	115.46	21.127	5.465	4.4	-2.652
IASP	IASPA	s36	s36	s36-p10	1	2011-01-01	s36-p10-07-lf-med-40.wav	Piglet	male	Backtest	Restrain	LF	Neg	470.434	1563.62	3509.13	526.5	0.513	189.92	10.726	17.706	3.97	-2.651
FBN	FBN	349	4536	5132	1	2014-05-01	01052014_VT6_HFs3.wav	Weaner	female	OpenField	Isolation	HF	Neg	2549.05	5235.92	7742.68	2297.78	0.388	103.536	16.748	6.182	4.73	-2.651
IASP	IASPC	s55	s55	s55-p07	1	2011-04-26	s55p07_cas-cut-005.wav	Piglet	male	CasCut	Castration	HF	Neg	4650.42	5365.36	7046.6	5261.14	0.376	166.278	9.306	17.868	8.29	-2.65
ETHZ	ETHZ	2	6	X	18	2014-09-15	Isolation-pigX-6.wav	Weaner	male	Isolation	Isolation	LF	Neg	290.362	481.95	1868.4	394.69	0.328	136.297	18.3	7.448	2.12	-2.649
FBN	FBN	409	4733	2283	1	2014-07-24	24072014_VT15_HFm4.wav	Weaner	female	OpenField	Isolation	HF	Neg	719.33	2498.64	5399.31	335.578	0.311	165.462	24.141	6.854	2.84	-2.648
IASP	IASPA	s08	s08	s08-p1	1	2011-01-01	Pr08_Sele1_isolace1_1_120.wav	Piglet	male	LongIsolation	Isolation	HF	Neg	1900.83	3057.35	6026.26	536.549	0.213	71.177	14.064	5.061	6.02	-2.645
FBN	FBN	337	4617	5065	1	2014-02-10	10022014_VT2_HFs5.wav	Weaner	female	Isolation	Isolation	HF	Neg	1306.89	3465.46	7496.93	1915.78	0.19	105.423	13.136	8.026	2.49	-2.644
IASP	IASPB	s48	s48	s48-p05	1	2011-01-01	Pr48_Sele05Na_3min_30.wav	Piglet	male	ShortReunion	Reunion	LF	Pos	529.568	1086.63	7474.83	672.109	0.075	59.738	6.698	8.918	3.06	-2.643
IASP	IASPC	s08	s08	s08-p05	1	2011-04-26	s08p05_sham-cut-003.wav	Piglet	male	ShamCut	Restrain	LF	Neg	285.22	1208.48	5698.5	243.986	0.267	92.006	13.122	7.012	2.46	-2.643
IASP	IASPC	s48	s48	s48-p09	1	2011-04-26	s48p09_sham-cut-006.wav	Piglet	male	ShamCut	Restrain	HF	Neg	2987.81	3677.26	4511.43	3577.64	0.521	138.374	19.2	7.207	5.18	-2.643
FBN	FBN	343	4644	5107	1	2014-03-20	20032014_VT1_HFs3.wav	Weaner	female	OpenField	Isolation	HF	Neg	3290.54	5619.58	7623.71	7420.11	0.183	123.999	16.398	7.562	3.8	-2.642
IASP	IASPC	s08	s08	s08-p05	1	2011-04-26	s08p05_sham-cut-005.wav	Piglet	male	ShamCut	Restrain	LF	Neg	294.384	1113.31	6020.87	246.496	0.214	107.948	9.338	11.561	3.16	-2.64
FBN	FBN	409	4490	1489	1	2014-02-06	06022014_VT1_HFs4.wav	Weaner	female	NovelObject	NovelObject	HF	Neg	1419.21	4052.39	6772.13	1062.48	0.105	45.049	18.972	2.375	5.74	-2.639
IASP	IASPC	s41	s41	s41-p05	1	2011-04-26	s41p05_cas-fix-001.wav	Piglet	male	CasFix	Castration	HF	Neg	3289.48	3701.85	4731.91	3479.2	0.812	72.798	25.257	2.882	7.1	-2.639
IASP	IASPA	s19	s19	s19-p4	1	2011-01-01	Pr19_Sele4_isolaceM_1_240.wav	Piglet	male	LongIsolation	Isolation	LF	Neg	1182.71	2322.51	7316.13	1581.15	0.133	274.602	7.501	36.608	6.93	-2.637
IASP	IASPC	s47	s47	s47-p10	1	2011-04-26	s47p10_cas-cut-003.wav	Piglet	male	CasCut	Castration	HF	Neg	4108.43	4646.96	7242.91	4373.98	0.531	141.582	12.243	11.564	7.28	-2.635
IASP	IASPA	24	24	24_6	1	2008-01-01	CrushSow24Pig6_31.WAV	Piglet	female	Crushing	Crushing	HF	Neg	2842.49	3515.26	4788.57	2826.53	0.933	94.768	25.193	3.762	7.44	-2.634
IASP	IASPC	s99	s99	s99-p08	1	2011-04-26	s99p08_cas-shear-003.wav	Piglet	male	CasShear	Castration	HF	Neg	1862.04	2734.18	3471.52	3018.84	0.508	135.14	18.709	7.223	6.29	-2.632
IASP	IASPB	s02	s02	s02-p05	1	2011-01-01	Pr02_Sele05N_8min_12.wav	Piglet	female	LongReunion	Reunion	LF	Pos	212.371	524.252	3675.76	155.136	0.091	36.11	11.029	3.274	1.79	-2.63
IASP	IASPA	56	56	56_3	1	2008-01-01	IsolSow56Pig3_14.WAV	Piglet	female	Isolation	Isolation	LF	Neg	159.981	285.027	1106.14	173.323	0.383	180.206	20.887	8.628	7.57	-2.628
FBN	FBN	349	4536	5132	1	2014-05-01	01052014_VT6_HFs1.wav	Weaner	female	OpenField	Isolation	HF	Neg	2526.68	4141.31	6306.44	2486.38	0.144	147.393	24.284	6.07	4.01	-2.627
FBN	FBN	445_1	16885	3433	1	2015-04-09	09042015_VT7_HFs1.wav	Weaner	male	Restrain	Restrain	HF	Neg	1873.48	4246.61	6988.28	1857.1	0.949	95.692	22.662	4.222	2.38	-2.626
IASP	IASPC	s48	s48	s48-p06	1	2011-04-26	s48p06_cas-cut-003.wav	Piglet	male	CasCut	Castration	HF	Neg	3623.7	5323.96	9373.59	3271.41	1.207	110.456	26.926	4.102	4.34	-2.626
FBN	FBN	409	4733	2288	1	2014-07-24	24072014_VT4_HFs5.wav	Weaner	female	OpenField	Isolation	LF	Neg	359.961	1413.85	4525.7	353.185	0.493	87.754	13.174	6.661	8.42	-2.625
IASP	IASPA	s41	s41	s41-p09	1	2011-01-01	s41-p09-06-lf-med-31.wav	Piglet	female	Backtest	Restrain	LF	Neg	547.433	1059.68	4635.47	600.382	0.505	177.796	21.767	8.168	3.17	-2.625
IASP	IASPC	s67	s67	s67-p02	1	2011-04-26	s67p02_cas-cut-001.wav	Piglet	male	CasCut	Castration	HF	Neg	4014.99	4812.55	5350.51	4998.21	1.08	88.814	23.601	3.763	4.97	-2.624
IASP	IASPA	13	13	13_2	1	2008-01-01	ArmsSow13Pig2_32.WAV	Piglet	female	Arms	Restrain	HF	Neg	3856.78	4156.44	5074.91	4000.74	1.075	128.218	24.653	5.201	5.55	-2.623
FBN	FBN	406	4344	5183	1	2014-07-03	03072014_VT9_HFs6.wav	Weaner	female	OpenField	Isolation	LF	Neg	477.635	2117.9	3459.23	2392.94	0.133	75.12	15.031	4.998	4.72	-2.622
IASP	IASPB	s48	s48	s48-p05	1	2011-01-01	Pr48_Sele05Na_3min_27.wav	Piglet	male	ShortReunion	Reunion	LF	Pos	350.255	730.859	3635.48	206.173	0.085	51.712	5.859	8.826	1.05	-2.62
IASP	IASPA	s41	s41	s41-p5	1	2011-01-01	Pr41_Sele5_isolace1_1_54.wav	Piglet	male	ShortIsolation	Isolation	HF	Neg	1854.1	3781.34	6654.77	2935.34	0.299	187.413	10.045	18.658	2.77	-2.62
FBN	FBN	340	4514	1579	1	2014-02-27	27022014_VT1_HFm2.wav	Weaner	female	OpenField	Isolation	HF	Neg	303.996	2376.81	5329.92	370.714	0.15	124.639	23.383	5.33	5.24	-2.62
FBN	FBN	340	4514	1579	1	2014-02-27	27022014_VT1_HFm2.wav	Weaner	female	OpenField	Isolation	HF	Neg	303.996	2376.81	5329.92	370.714	0.15	124.639	23.383	5.33	5.24	-2.62
IASP	IASPB	s47	s47	s47-p05	1	2011-01-01	Pr47_Sele05Na_3min_56.wav	Piglet	female	ShortReunion	Reunion	LF	Pos	1271.49	2152.69	2963.36	1121.03	0.051	NA	NA	NA	9.57	-2.62
IASP	IASPB	s48	s48	s48-p08	1	2011-01-01	Pr48_Sele08Na_3min_43.wav	Piglet	female	ShortReunion	Reunion	LF	Pos	298.892	1331.08	4136.66	174.094	0.069	6.733	7.212	0.934	4.59	-2.619
IASP	IASPC	s02	s02	s02-p01	1	2011-04-26	s02p01_cas-fix-006.wav	Piglet	male	CasFix	Castration	HF	Neg	2787.72	4312.68	7783.41	3491.29	0.861	135.853	17.997	7.549	4.42	-2.619
FBN	FBN	340	4737	1535	1	2014-02-27	27022014_VT12_HFm3.wav	Weaner	female	NovelObject	NovelObject	HF	Neg	984.992	3758.67	6413.48	6964.12	0.189	140.616	23.855	5.895	0.31	-2.619
IASP	IASPA	81	81	81_9	1	2008-01-01	CrushSow81Pig9_31.WAV	Piglet	female	Crushing	Crushing	HF	Neg	3181.07	3501.8	4958.34	3452.39	0.935	68.942	22.989	2.999	8.13	-2.618
ETHZ	ETHZ	1	1	22	4	2014-08-27	Isolation-pig22-13.wav	Weaner	female	Isolation	Isolation	LF	Neg	345.578	551.982	2054.38	442.096	0.484	101.272	23.777	4.259	3.04	-2.617
FBN	FBN	436_2	16876	13165	1	2015-02-05	05022015_VT14_HFs1.wav	Weaner	male	Restrain	Restrain	HF	Neg	2712.92	6328.25	8101.04	2131.92	2.119	87.8	28.075	3.127	3.86	-2.617
IASP	IASPA	24	24	24_6	1	2008-01-01	CrushSow24Pig6_21.WAV	Piglet	female	Crushing	Crushing	HF	Neg	3869.76	4810.15	10326.8	4008.3	0.214	193.231	6.993	27.631	5.1	-2.616
FBN	FBN	343	4644	5104	1	2014-03-24	24032014_VT13_HFm6.wav	Weaner	female	Isolation	Isolation	HF	Neg	2334.66	5309.87	7992.1	4849.41	0.338	82.982	13.307	6.236	0.9	-2.614
IASP	IASPC	s08	s08	s08-p01	1	2011-04-26	s08p01_cas-shear-001.wav	Piglet	male	CasShear	Castration	HF	Neg	3512.95	4206.7	6424.22	3620.87	0.632	78.195	24.519	3.189	5.77	-2.614
ETHZ	ETHZ	2	3	43	13	2014-09-15	Positive-pig43-15.wav	Weaner	female	Positive	Enriched	LF	Pos	332.627	574.653	2322.48	400.094	0.292	147.654	27.421	5.385	1.15	-2.613
FBN	FBN	346	4536	1889	1	2014-05-05	05052014_VT13_HFm6.wav	Weaner	female	Isolation	Isolation	HF	Neg	3324.39	4576.72	6117.4	4184.53	0.432	136.649	27.75	4.924	4.45	-2.613
IASP	IASPC	s47	s47	s47-p06	1	2011-04-26	s47p06_cas-cut-002.wav	Piglet	male	CasCut	Castration	HF	Neg	3227.62	4744.56	8996.13	3218.06	1.001	146.168	18.488	7.906	4.95	-2.612
FBN	FBN	406	4733	2288	1	2014-05-05	28072014_VT4_HFs1.wav	Weaner	female	Isolation	Isolation	LF	Neg	424.522	2031.52	5658.31	370.431	0.305	120.367	14.759	8.155	6.7	-2.611
NMBU	NMBU	Pair6	2	Pair6	Pair6	2017-06-08	Pair6enrichedTrail2-LFm001.wav	GrFinishing	female	Enriched	Enriched	LF	Pos	183.659	299.177	1720.45	215.243	0.467	162.093	22.491	7.207	2.07	-2.611
NMBU	NMBU	pair9	3	pair9	pair9	2017-06-22	pair9enrichedback	GrFinishing	male	RunFromEnriched	Run	LF	Pos	174.36	322.924	1410.55	216.385	0.388	147.102	20.639	7.127	3.02	-2.609
IASP	IASPB	s02	s02	s02-p04	1	2011-01-01	Pr02_Sele04N_8min_23_1.wav	Piglet	male	LongReunion	Reunion	LF	Pos	451.235	997.665	4485.79	631.323	0.093	42.374	10.714	3.955	1.45	-2.608
IASP	IASPA	86	86	86_7	1	2008-01-01	ArmsSow86Pig7_32.WAV	Piglet	male	Arms	Restrain	HF	Neg	2011.16	3146.71	5118.77	2127.93	0.919	169.803	24.472	6.939	7.47	-2.608
IASP	IASPA	s55	s55	s55-p09	1	2011-01-01	s55-p09-07-hf-med-26.wav	Piglet	female	Backtest	Restrain	HF	Neg	3236.01	4712.16	7460.15	3358.87	1.267	158.673	16.18	9.807	5.8	-2.607
IASP	IASPC	s53	s53	s53-p06	1	2011-03-08	s53p06_sham-cut-002.wav	Piglet	male	ShamCut	Restrain	HF	Neg	4038.76	4562.16	5708.2	4373.58	0.88	105.582	20.452	5.162	7.84	-2.607
IASP	IASPA	27	27	27_6	1	2008-01-01	ArmsSow27Pig6_7.WAV	Piglet	male	Arms	Restrain	HF	Neg	2370.33	2600.62	3351.83	2464.78	1.067	127.348	24.356	5.229	9.8	-2.607
FBN	FBN	337	4617	5065	1	2014-02-10	10022014_VT2_HFs2.wav	Weaner	female	Isolation	Isolation	HF	Neg	1565.74	3558.24	5854.38	2009.29	0.168	121.699	2.977	40.875	1.9	-2.606
IASP	IASPA	s55	s55	s55-p1	1	2011-01-01	Pr55_Sele1_isolace1_1_250.wav	Piglet	female	LongIsolation	Isolation	LF	Neg	314.984	1322.2	3494.68	114.432	0.203	129.816	17.268	7.518	1.22	-2.606
IASP	IASPC	s55	s55	s55-p07	1	2011-04-26	s55p07_cas-cut-006.wav	Piglet	male	CasCut	Castration	LF	Neg	447.061	1076.65	5223.37	330.179	0.361	135.937	17.994	7.555	3.01	-2.606
IASP	IASPC	s55	s55	s55-p07	1	2011-04-26	s55p07_cas-cut-007.wav	Piglet	male	CasCut	Castration	LF	Neg	447.061	1076.65	5223.37	330.179	0.361	135.937	17.994	7.555	3.01	-2.606
IASP	IASPA	8	8	8_14	1	2008-01-01	ReunSow8Pig14_11.WAV	Piglet	male	Reunion	Reunion	LF	Pos	338.509	903.456	2770.41	258.117	0.886	135.818	29.895	4.543	3.54	-2.606
NMBU	NMBU	pair11	3	pair11	pair11	2017-06-21	pair11barrenforth	GrFinishing	male	RunToBarren	Run	LF	Pos	137.78	298.082	1898.41	114.4	0.484	190.476	29.956	6.358	3.58	-2.606
IASP	IASPA	s13	s13	s13-p1	1	2011-01-01	Pr13_Sele1_isolace2_1_351.wav	Piglet	male	LongIsolation	Isolation	HF	Neg	4058.66	6988.67	8273.3	8109.59	0.181	132.166	13.782	9.59	6.7	-2.605
FBN	FBN	349	4700	5130	1	2014-05-01	01052014_VT7_HFm5.wav	Weaner	female	OpenField	Isolation	HF	Neg	686.969	2538.1	5921.82	373.83	0.377	132.159	25.2	5.244	2.4	-2.605
FBN	FBN	349	4700	5130	1	2014-05-01	01052014_VT7_LFs6.wav	Weaner	female	NovelObject	NovelObject	LF	Neg	136.681	342.335	1423.42	128.763	0.449	79.241	31.153	2.544	11.68	-2.605
FBN	FBN	406	4733	2288	1	2014-05-05	28072014_VT4_HFm2.wav	Weaner	female	Isolation	Isolation	HF	Neg	2636.47	5340.94	6648.18	6337.48	0.904	94.072	25.452	3.696	3.42	-2.601
IASP	IASPA	s13	s13	s13-p5	1	2011-01-01	Pr13_Sele5_isolace2_1_191.wav	Piglet	male	ShortIsolation	Isolation	HF	Neg	2705.92	3933.81	6528.83	2703.51	0.421	139.681	17.802	7.846	7.09	-2.6
IASP	IASPA	24	24	24_6	1	2008-01-01	CrushSow24Pig6_4.WAV	Piglet	female	Crushing	Crushing	HF	Neg	4622.87	5459.21	9463.63	4925.99	0.375	89.965	20.015	4.495	5.2	-2.6
ETHZ	ETHZ	1	1	20	4	2014-08-26	Positive-pig20-8.wav	Weaner	female	Positive	Enriched	LF	Pos	325.218	781.761	2285.02	370.195	0.299	139.936	21.774	6.427	4.85	-2.6
IASP	IASPC	s67	s67	s67-p11	1	2011-04-26	s67p11_cas-cut-004.wav	Piglet	male	CasCut	Castration	HF	Neg	4037.24	4992.65	7518.05	4502.84	1.187	85.329	22.319	3.823	4.84	-2.6
IASP	IASPA	23	23	23_1	1	2008-01-01	CrushSow23Pig1_8.WAV	Piglet	NA	Crushing	Crushing	LF	Neg	541.925	1461.42	6059.85	505.511	0.149	84.954	16.75	5.072	5.99	-2.599
IASP	IASPA	s08	s08	s08-p02	1	2011-01-01	s08-p02-03-hf-max-22.wav	Piglet	female	Backtest	Restrain	HF	Neg	3748.52	5216.73	8644.39	3979.68	1.051	161.962	20.46	7.916	6.2	-2.599
FBN	FBN	346	4419	5144	1	2014-05-05	05052014_VT15_HFs5.wav	Weaner	female	Isolation	Isolation	HF	Neg	1163.63	3102.16	4728.46	4145.78	0.133	118.514	3.758	31.534	1.06	-2.597
IASP	IASPC	s48	s48	s48-p09	1	2011-04-26	s48p09_sham-cut-004.wav	Piglet	male	ShamCut	Restrain	HF	Neg	2899.76	3392.23	4865.17	3201.78	0.649	131.548	20.04	6.564	4.07	-2.597
IASP	IASPB	s55	s55	s55-p06	1	2011-01-01	Pr55_Sele06Na_3min_29.wav	Piglet	male	ShortReunion	Reunion	LF	Pos	346.337	1299	8944.28	175.334	0.107	57.151	4.688	12.19	7.07	-2.596
IASP	IASPA	s55	s55	s55-p9	1	2011-01-01	Pr55_Sele9_isolace1_1_603.wav	Piglet	female	LongIsolation	Isolation	LF	Neg	332.485	888.972	3452.93	212.373	0.579	96.385	22.464	4.291	3.83	-2.595
IASP	IASPC	s48	s48	s48-p06	1	2011-04-26	s48p06_cas-shear-002.wav	Piglet	male	CasShear	Castration	HF	Neg	3549.8	4193.03	8099.29	3742.59	1.004	82.319	24.407	3.373	5.46	-2.593
FBN	FBN	343	4527	1645	1	2014-03-24	24032014_VT9_HFs6.wav	Weaner	female	Isolation	Isolation	HF	Neg	348.523	2342.46	6469.4	378.74	0.272	104.07	14.725	7.068	2.16	-2.592
IASP	IASPC	s02	s02	s02-p01	1	2011-04-26	s02p01_cas-fix-008.wav	Piglet	male	CasFix	Castration	HF	Neg	3167.91	4994.03	8126.41	2760.15	0.895	82.106	24.009	3.42	5.49	-2.591
IASP	IASPB	s55	s55	s55-p06	1	2011-01-01	Pr55_Sele06Na_3min_10.wav	Piglet	male	ShortReunion	Reunion	LF	Pos	651.843	1153.46	5606.25	623.521	0.088	47.195	11.364	4.153	0.37	-2.589
IASP	IASPC	s99	s99	s99-p09	1	2011-04-26	s99p09_sham-fix-001.wav	Piglet	male	ShamFix	Restrain	HF	Neg	2003.58	3212.49	5158.31	3130.18	0.275	185.87	16.348	11.37	6.21	-2.589
IASP	IASPB	s55	s55	s55-p06	1	2011-01-01	Pr55_Sele06Na_3min_30.wav	Piglet	male	ShortReunion	Reunion	LF	Pos	910.712	1542.53	7450.89	963.114	0.077	89.051	NA	NA	5.94	-2.588
NMBU	NMBU	pair7	2	pair7	pair7	2017-06-22	pair7enrichedforth	GrFinishing	male	RunToEnriched	Run	LF	Pos	159.225	403.851	1697.98	149.566	0.113	157.188	22.219	7.075	3.89	-2.587
IASP	IASPA	95	95	95_3	1	2008-01-01	AftnurSow95Pig3_1.WAV	Piglet	female	AfterNursing	AfterNursing	LF	Pos	1330.71	1726.85	3368.22	1588.68	0.146	181.775	6.843	26.566	11.38	-2.586
IASP	IASPA	s55	s55	s55-p02	1	2011-01-01	s55-p02-06-lf-med-12.wav	Piglet	female	Backtest	Restrain	LF	Neg	501.578	987.338	3939.43	563.771	0.469	184.606	12.793	14.43	2.75	-2.586
IASP	IASPA	s67	s67	s67-p5	1	2011-01-01	Pr67_Sele5_isolace1_1_234.wav	Piglet	female	LongIsolation	Isolation	LF	Neg	358.421	1059.25	2861.08	223.939	0.256	135.891	11.719	11.596	4.2	-2.585
IASP	IASPB	s48	s48	s48-p08	1	2011-01-01	Pr48_Sele08Na_3min_18.wav	Piglet	female	ShortReunion	Reunion	LF	Pos	283.751	735.874	4601.33	164.172	0.08	24.862	12.503	1.988	1.48	-2.585
IASP	IASPA	s47	s47	s47-p8	1	2011-01-01	Pr47_Sele8_isolace2_1_27.wav	Piglet	male	LongIsolation	Isolation	HF	Neg	744.334	3548.09	6787.21	514.328	0.411	96.49	18.262	5.284	3.27	-2.585
FBN	FBN	439	16765	3242	1	2015-02-27	27022015_VT9_HFs1.wav	Weaner	male	Restrain	Restrain	HF	Neg	3016.74	5498.76	7207.57	6255.58	0.993	105.349	17.622	5.978	4.65	-2.583
IASP	IASPA	24	24	24_6	1	2008-01-01	CrushSow24Pig6_16.WAV	Piglet	female	Crushing	Crushing	HF	Neg	1405.27	2540.37	4281.81	363.526	1.013	126.366	24.184	5.225	5.68	-2.583
IASP	IASPA	92	92	92_6	1	2008-01-01	ReunSow92Pig6_31.WAV	Piglet	male	Reunion	Reunion	LF	Pos	1380.18	2058.65	4007.32	1906.42	0.115	113.984	4.329	26.327	7.61	-2.58
IASP	IASPC	s55	s55	s55-p08	1	2011-04-26	s55p08_cas-cut-004.wav	Piglet	male	CasCut	Castration	HF	Neg	3348.18	4796.89	5736.72	5096.11	0.549	133.402	13.661	9.765	6.64	-2.58
IASP	IASPC	s99	s99	s99-p08	1	2011-04-26	s99p08_cas-shear-002.wav	Piglet	male	CasShear	Castration	HF	Neg	1300.31	2425.51	2785.94	2632.66	0.483	139.019	15.537	8.947	7.91	-2.58
FBN	FBN	406	4719	5171	1	2014-05-05	07072014_VT15_HFs5.wav	Weaner	female	Isolation	Isolation	HF	Neg	1557.53	2435.63	4264.17	1975.05	0.078	78.912	NA	NA	2.25	-2.58
IASP	IASPA	s67	s67	s67-p7	1	2011-01-01	Pr67_Sele7_isolace2_1_110.wav	Piglet	female	ShortIsolation	Isolation	HF	Neg	2037.11	5097.54	6915.94	5588.85	0.091	54.76	11.029	4.965	3.85	-2.578
IASP	IASPA	s67	s67	s67-p8	1	2011-01-01	Pr67_Sele8_isolace2_1_324.wav	Piglet	female	LongIsolation	Isolation	HF	Neg	472.698	2619.92	3158.5	2961.2	0.987	150.755	19.765	7.627	8.69	-2.577
FBN	FBN	349	4422	1897	1	2014-05-01	01052014_VT4_HFs5.wav	Weaner	female	OpenField	Isolation	HF	Neg	1861.88	2808.88	4737.37	2393.73	0.083	107.547	6.011	17.89	1.83	-2.575
FBN	FBN	340	4733	5091	1	2014-03-03	03032014_VT2_HFs6.wav	Weaner	female	Isolation	Isolation	HF	Neg	1718.25	3047.84	4720.37	1226.24	0.095	173.195	10.508	16.483	2.89	-2.575
IASP	IASPB	s55	s55	s55-p01	1	2011-01-01	Pr55_Sele01Na_8min_21_3.wav	Piglet	female	LongReunion	Reunion	HF	Pos	579.725	2866.99	10434.7	530.374	0.085	45.273	11.722	3.862	5.63	-2.574
IASP	IASPA	s08	s08	s08-p1	1	2011-01-01	Pr08_Sele1_isolace1_1_140_3.wav	Piglet	male	LongIsolation	Isolation	HF	Neg	948.146	2591.73	5101.77	1059.9	0.283	106.594	17.686	6.027	2.57	-2.574
IASP	IASPC	s59	s59	s59-p15	1	2011-03-08	s59p15_sham-cut-002.wav	Piglet	male	ShamCut	Restrain	HF	Neg	3503.25	4820.44	7282.49	3334.35	1.083	112.78	24.939	4.522	3.36	-2.574
IASP	IASPB	s55	s55	s55-p07	1	2011-01-01	Pr55_Sele07Na_8min_19.wav	Piglet	male	LongReunion	Reunion	LF	Pos	1682.82	1921.72	3699.93	1670.47	0.08	129.401	NA	NA	7.64	-2.574
FBN	FBN	337	4490	1489	1	2014-02-06	06022014_VT1_HFs1.wav	Weaner	female	OpenField	Isolation	HF	Neg	1193.71	2372.51	4726.48	2070.53	0.222	137.684	13.529	10.177	5.25	-2.573
IASP	IASPC	s48	s48	s48-p09	1	2011-04-26	s48p09_sham-cut-008.wav	Piglet	male	ShamCut	Restrain	HF	Neg	3277.81	3775.94	4740.76	3754.01	0.554	124.7	17.149	7.272	4.96	-2.573
IASP	IASPA	83	83	83_11	1	2008-01-01	IsolSow83Pig11_46.WAV	Piglet	NA	Isolation	Isolation	HF	Neg	3715.71	4379.5	6385.85	4156.7	0.413	189.778	15.73	12.065	4.93	-2.572
IASP	IASPA	s80	s80	s80-p08	1	2011-01-01	s80-p08-05-hf-max-16.wav	Piglet	male	Backtest	Restrain	HF	Neg	4586.69	5938.99	7843.5	4258.99	1.872	135.01	18.159	7.435	2.42	-2.572
INRA	INRA	NA	NA	16	16	2017-05-10	1002-10-5-2017-SCREAM-98-453.150-454.073-R.wav	Finishing	NA	Restraint	Restrain	HF	Neg	1375.83	1724.12	4040.14	1372.94	0.924	31.449	27.067	1.162	7.63	-2.572
FBN	FBN	349	4536	5132	1	2014-05-01	01052014_VT6_HFs4.wav	Weaner	female	OpenField	Isolation	HF	Neg	2139.16	2775	5653.89	2325.15	0.111	126.51	NA	NA	5.65	-2.572
FBN	FBN	409	4514	2246	1	2014-03-20	20032014_VT10_HFm6.wav	Weaner	female	NovelObject	NovelObject	HF	Neg	1235.78	4206.95	6375.26	344.876	0.233	173.84	17.166	10.127	2.41	-2.571
IASP	IASPA	s48	s48	s48-p02	1	2011-01-01	s48-p02-07-hf-low-32.wav	Piglet	female	Backtest	Restrain	HF	Neg	1360.49	4418.21	8212.79	873.867	1.436	173.15	24.38	7.102	2.25	-2.571
IASP	IASPA	s55	s55	s55-p02	1	2011-01-01	s55-p02-06-lf-low-09.wav	Piglet	female	Backtest	Restrain	LF	Neg	441.492	739.004	2889.97	528.037	0.287	187.695	17.422	10.774	2.92	-2.57
IASP	IASPB	s48	s48	s48-p08	1	2011-01-01	Pr48_Sele08Na_3min_40.wav	Piglet	female	ShortReunion	Reunion	LF	Pos	404.447	926.223	6009.23	592.475	0.075	20.788	6.698	3.104	2.23	-2.568
ETHZ	ETHZ	1	1	19	1	2014-08-26	Isolation-pig19-6.wav	Weaner	male	Isolation	Isolation	LF	Neg	249.995	450.083	1518.95	336.929	0.378	87.028	27.781	3.133	-0.35	-2.567
FBN	FBN	337	4490	1489	1	2014-02-06	06022014_VT1_HFm4.wav	Weaner	female	OpenField	Isolation	LF	Neg	299.855	431.819	1401.46	398.79	0.383	123.498	28.757	4.295	3.5	-2.567
IASP	IASPC	s47	s47	s47-p04	1	2011-04-26	s47p04_sham-cut-003.wav	Piglet	male	ShamCut	Restrain	HF	Neg	2554.31	3020.48	4998.46	2665.86	0.939	121.782	20.758	5.867	3.48	-2.566
FBN	FBN	409	4733	2283	1	2014-07-24	24072014_VT15_HFm1.wav	Weaner	female	NovelObject	NovelObject	HF	Neg	1728.7	3634.55	5749.19	2486.66	0.239	120.823	16.766	7.206	5.65	-2.565
FBN	FBN	349	4422	5136	1	2014-05-15	15052014_VT2_LFs4.wav	Weaner	female	NegativeConditioning	NegativeConditioning	LF	Neg	116.147	253.129	1232.36	117.918	0.433	140.93	25.419	5.544	9.58	-2.565
NMBU	NMBU	pair1	1	pair1	pair1	2017-06-21	pair1barrenback	GrFinishing	male	RunFromBarren	Run	LF	Pos	146.365	816.613	2451.27	88.457	0.209	116.151	14.34	8.1	3.87	-2.563
IASP	IASPA	s55	s55	s55-p9	1	2011-01-01	Pr55_Sele9_isolace1_1_9.wav	Piglet	female	LongIsolation	Isolation	LF	Neg	1726.85	2378.55	4276.93	1594.99	0.536	142.418	17.725	8.035	2.82	-2.562
IASP	IASPA	3	3	3_11	1	2008-01-01	CrushSow3Pig11_7.WAV	Piglet	NA	Crushing	Crushing	HF	Neg	2785.8	3454.24	4281.37	3537.98	0.554	131.941	20.742	6.361	7.3	-2.562
IASP	IASPA	s36	s36	s36-p09	1	2011-01-01	s36-p09-08-hf-low-13.wav	Piglet	male	Backtest	Restrain	HF	Neg	1712.99	3442.11	9088.76	2099.09	0.178	192.374	5.618	34.243	4.53	-2.561
IASP	IASPA	83	83	83_11	1	2008-01-01	IsolSow83Pig11_75.WAV	Piglet	NA	Isolation	Isolation	LF	Neg	369.319	1043.97	2595.59	273.568	0.09	6.235	11.064	0.564	6.95	-2.56
IASP	IASPC	s55	s55	s55-p07	1	2011-04-26	s55p07_cas-fix-003.wav	Piglet	male	CasFix	Castration	HF	Neg	2715.56	3107.92	5813.93	3022.52	0.57	136.444	13.151	10.375	4.83	-2.56
IASP	IASPB	s55	s55	s55-p09	1	2011-01-01	Pr55_Sele09Na_8min_10.wav	Piglet	female	LongReunion	Reunion	HF	Pos	2841.04	3922.57	5368.26	2815.85	0.507	111.283	15.789	7.048	3.19	-2.56
FBN	FBN	337	4490	1489	1	2014-02-06	06022014_VT1_HFm2.wav	Weaner	female	OpenField	Isolation	LF	Neg	271.882	2053.89	4349.02	159.522	0.205	119.932	17.063	7.029	3.76	-2.56
IASP	IASPB	s02	s02	s02-p03	1	2011-01-01	Pr02_Sele03N_3min_37.wav	Piglet	female	ShortReunion	Reunion	LF	Pos	476.277	1300.21	4185.8	454.762	0.075	42.573	6.695	6.359	1.37	-2.559
IASP	IASPA	s13	s13	s13-p5	1	2011-01-01	Pr13_Sele5_isolace2_1_161.wav	Piglet	male	ShortIsolation	Isolation	HF	Neg	5238.41	7304.22	9491.44	5475.62	0.96	98.583	21.354	4.617	3.53	-2.559
IASP	IASPC	s36	s36	s36-p10	1	2011-03-29	s36p10_cas-shear-003.wav	Piglet	male	CasShear	Castration	HF	Neg	2607.12	3071.63	5533.29	2677.12	0.962	71.991	23.381	3.079	6.87	-2.559
IASP	IASPA	s19	s19	s19-p03	1	2011-01-01	s19-p03-03-hf-max-22.wav	Piglet	male	Backtest	Restrain	HF	Neg	3499.73	4117.7	7176.38	3634.22	0.784	177.032	14.034	12.614	5.83	-2.558
IASP	IASPA	s08	s08	s08-p04	1	2011-01-01	s08-p04-06-lf-low-68.wav	Piglet	female	Backtest	Restrain	LF	Neg	634.835	1798.52	3076.64	571.356	0.507	179.903	23.669	7.601	0.18	-2.558
FBN	FBN	346	4700	5130	1	2014-05-05	05052014_VT7_HFs1.wav	Weaner	female	Isolation	Isolation	HF	Neg	969.466	4418.61	6878.18	407.134	0.105	64.148	14.241	4.504	4.13	-2.557
FBN	FBN	343	4644	1716	1	2014-03-20	20032014_VT2_HFm6.wav	Weaner	female	NovelObject	NovelObject	HF	Neg	572.775	2428.67	6329.87	398.657	0.233	81.868	30.041	2.725	3.91	-2.557
IASP	IASPB	s47	s47	s47-p05	1	2011-01-01	Pr47_Sele05Na_3min_13.wav	Piglet	female	ShortReunion	Reunion	LF	Pos	210.075	830.065	4366.78	158.789	0.096	52.344	10.419	5.024	5.39	-2.556
IASP	IASPA	24	24	24_6	1	2008-01-01	CrushSow24Pig6_32.WAV	Piglet	female	Crushing	Crushing	HF	Neg	544.686	2975.71	8339.83	364.446	0.973	83.154	28.766	2.891	3.08	-2.555
FBN	FBN	346	4700	5130	1	2014-05-05	05052014_VT7_HFs6.wav	Weaner	female	Isolation	Isolation	HF	Neg	1136.63	3451.98	6399.71	408.898	0.466	153.858	15.031	10.236	6.15	-2.554
IASP	IASPA	87	87	87_1	1	2008-01-01	ArmsSow87Pig1_17.WAV	Piglet	male	Arms	Restrain	HF	Neg	3654.21	4374.19	6447.8	3971.14	0.8	140.316	19.989	7.02	5.77	-2.554
FBN	FBN	337	4617	5065	1	2014-02-10	10022014_VT2_HFs1.wav	Weaner	female	Isolation	Isolation	LF	Neg	1256.12	2028.31	3998.05	2003.35	0.14	75.596	25.012	3.022	4.52	-2.554
FBN	FBN	445_1	16885	3462	1	2015-04-09	09042015_VT10_HFs2.wav	Weaner	male	Restrain	Restrain	HF	Neg	1444.99	4183.55	6960.88	401.697	0.46	96.005	29.317	3.275	1.59	-2.554
FBN	FBN	343	4644	1716	1	2014-03-24	24032014_VT2_HFs3.wav	Weaner	female	Isolation	Isolation	HF	Neg	2929.35	4205.48	6277.83	3684.48	0.128	164.685	11.764	13.999	3.51	-2.552
IASP	IASPA	13	13	13_4	1	2008-01-01	ArmsSow13Pig4_1.WAV	Piglet	male	Arms	Restrain	HF	Neg	2906.19	3408.04	4833.18	2818.15	0.803	132.545	16.182	8.191	3.26	-2.552
IASP	IASPA	s39	s39	s39-p05	1	2011-01-01	s39-p05-06-hf-max-58.wav	Piglet	female	Backtest	Restrain	HF	Neg	3206.95	4215.25	7646.77	3426.66	0.732	155.8	18.455	8.442	6.59	-2.55
IASP	IASPA	84	84	84_3	1	2008-01-01	CrushSow84Pig3_9.WAV	Piglet	NA	Crushing	Crushing	HF	Neg	4169.28	5753.9	6444.52	6242.56	1.159	108.764	22.862	4.757	5.05	-2.55
FBN	FBN	337	4490	1489	1	2014-02-06	06022014_VT1_HFs3.wav	Weaner	female	OpenField	Isolation	HF	Neg	653.77	3399.28	5535.67	42.555	0.122	93.151	16.4	5.68	2.44	-2.549
IASP	IASPA	s80	s80	s80-p06	1	2011-01-01	s80-p06-07-hf-max-18.wav	Piglet	female	Backtest	Restrain	HF	Neg	3531.39	5667.51	8578.42	3623.62	0.598	155.015	16.725	9.269	7.49	-2.546
FBN	FBN	343	4644	1713	1	2014-03-20	20032014_VT11_HFs4.wav	Weaner	female	OpenField	Isolation	HF	Neg	1973.43	4404.34	6023.91	5365.58	0.116	95.539	21.474	4.449	3.67	-2.546
IASP	IASPA	s13	s13	s13-p5	1	2011-01-01	Pr13_Sele5_isolace2_1_130.wav	Piglet	male	ShortIsolation	Isolation	HF	Neg	2356.21	5080.49	6971.44	2795.58	0.363	96.979	22.056	4.397	4.02	-2.546
IASP	IASPB	s55	s55	s55-p02	1	2011-01-01	Pr55_Sele02Na_3min_33.wav	Piglet	female	ShortReunion	Reunion	LF	Pos	347.024	1027.73	6747.13	187.652	0.075	20.704	20.084	1.031	5.39	-2.545
IASP	IASPC	s47	s47	s47-p04	1	2011-04-26	s47p04_sham-fix-005.wav	Piglet	male	ShamFix	Restrain	HF	Neg	2702.29	3499.85	6481.53	2636.21	0.926	112.636	25.384	4.437	5.96	-2.545
FBN	FBN	436_2	16821	13141	1	2015-02-05	05022015_VT20_HFs3.wav	Weaner	male	Restrain	Restrain	HF	Neg	2948.02	4878.61	6677.08	6042.04	1.441	59.488	26.02	2.286	4.09	-2.545
IASP	IASPA	s02	s02	s02-p08	1	2011-01-01	s02-p08-06-lf-max-23.wav	Piglet	female	Backtest	Restrain	HF	Neg	557.04	2473.41	6060.07	527.294	0.416	165.923	18.045	9.195	4.76	-2.544
IASP	IASPA	s02	s02	s02-p05	1	2011-01-01	s02-p05-05-lf-max-28.wav	Piglet	female	Backtest	Restrain	LF	Neg	446.098	961.181	3045.09	567.843	0.324	129.159	20.066	6.437	1.28	-2.544
FBN	FBN	406	4733	2283	1	2014-05-05	28072014_VT15_HFm3.wav	Weaner	female	Isolation	Isolation	HF	Neg	1419.49	3032.53	6323.38	2325.32	0.266	113.303	16.911	6.7	2.66	-2.543
FBN	FBN	340	4733	5091	1	2014-03-03	03032014_VT2_HFm4.wav	Weaner	female	Isolation	Isolation	LF	Neg	671.655	1679.85	3227.58	1185.73	0.168	131.263	17.864	7.348	2.97	-2.543
FBN	FBN	349	4422	5140	1	2014-05-01	01052014_VT5_HFs4.wav	Weaner	female	OpenField	Isolation	HF	Neg	1081.87	2875.35	5603.1	435.624	0.272	104.413	18.406	5.673	5.53	-2.542
IASP	IASPA	86	86	86_7	1	2008-01-01	ArmsSow86Pig7_31.WAV	Piglet	male	Arms	Restrain	HF	Neg	1631.91	2636.88	4385.04	1292.89	0.8	140.042	20.614	6.794	10.66	-2.542
FBN	FBN	436_2	16821	13135	1	2015-02-05	05022015_VT18_HFs2.wav	Weaner	male	Restrain	Restrain	HF	Neg	3446.61	5250.07	6185.15	5368.78	1.315	80.897	25.097	3.223	5.25	-2.542
IASP	IASPA	s80	s80	s80-p04	1	2011-01-01	s80-p04-03-hf-med-20.wav	Piglet	male	Backtest	Restrain	HF	Neg	3724.01	4855.25	7977.33	3777.54	1.38	165.347	21.737	7.607	6.81	-2.541
IASP	IASPA	6	6	6_13	1	2008-01-01	CrushSow6Pig13_3.WAV	Piglet	male	Crushing	Crushing	LF	Neg	459.858	847.58	3124.35	614.485	0.321	255.309	9.357	27.285	3.73	-2.54
IASP	IASPA	s41	s41	s41-p02	1	2011-01-01	s41-p02-07-hf-low-49+50.wav	Piglet	male	Backtest	Restrain	HF	Neg	822.137	3555.54	7738.92	587.5	1.424	120.37	25.635	4.695	2.65	-2.539
IASP	IASPC	s55	s55	s55-p06	1	2011-04-26	s55p06_sham-cut-001.wav	Piglet	male	ShamCut	Restrain	LF	Neg	453.786	692.311	1977.13	595.96	0.739	125.8	31.793	3.957	1.26	-2.539
IASP	IASPA	s67	s67	s67-p7	1	2011-01-01	Pr67_Sele7_isolace2_1_231.wav	Piglet	female	ShortIsolation	Isolation	LF	Neg	449.989	1005.55	2803.79	522.636	0.08	47.491	6.25	7.598	2.37	-2.538
IASP	IASPB	s39	s39	s39-p09	1	2011-01-01	Pr39_Sele09Na_3min_19.wav	Piglet	male	ShortReunion	Reunion	LF	Pos	286.245	1357.65	9962.45	132.239	0.096	65.67	20.833	3.152	4.06	-2.537
IASP	IASPA	13	13	13_4	1	2008-01-01	ArmsSow13Pig4_9.WAV	Piglet	male	Arms	Restrain	HF	Neg	3021.11	3499.9	4724.22	3006.82	0.722	105.685	20.08	5.263	3.99	-2.536
IASP	IASPA	s02	s02	s02-p04	1	2011-01-01	s02-p04-04-hf-med-21.wav	Piglet	male	Backtest	Restrain	HF	Neg	3062.17	5869.57	8956.9	5786.73	0.421	155.388	14.255	10.9	6.22	-2.534
IASP	IASPA	s55	s55	s55-p09	1	2011-01-01	s55-p09-07-hf-max-11.wav	Piglet	female	Backtest	Restrain	HF	Neg	3257.79	4648.05	7211.13	3100.55	1.643	128.066	24.948	5.133	5.42	-2.533
IASP	IASPA	s39	s39	s39-p03	1	2011-01-01	s39-p03-03-lf-med-15.wav	Piglet	female	Backtest	Restrain	LF	Neg	629.898	1505.76	5975.67	518.779	0.72	140.086	20.139	6.956	3.95	-2.532
FBN	FBN	349	4422	5137	1	2014-05-01	01052014_VT8_HFs1.wav	Weaner	female	NovelObject	NovelObject	HF	Neg	912.339	3758.13	5659.13	5758.43	0.139	147.814	7.209	20.503	0.58	-2.531
FBN	FBN	349	4422	1897	1	2014-05-01	01052014_VT4_HFs1.wav	Weaner	female	OpenField	Isolation	HF	Neg	1244.85	4562.11	6608.28	7055.94	0.111	178.711	4.51	39.624	3.39	-2.53
IASP	IASPC	s67	s67	s67-p11	1	2011-04-26	s67p11_cas-shear-002.wav	Piglet	male	CasShear	Castration	HF	Neg	4104.05	4533.41	6006.53	4334.92	0.511	115.098	20.556	5.599	6.84	-2.529
IASP	IASPC	s08	s08	s08-p05	1	2011-04-26	s08p05_sham-cut-002.wav	Piglet	male	ShamCut	Restrain	LF	Neg	297.477	1534.94	6114.68	239.605	0.218	82.054	11.455	7.163	5.95	-2.528
FBN	FBN	349	4536	5132	1	2014-05-01	01052014_VT6_HFm2.wav	Weaner	female	NovelObject	NovelObject	LF	Neg	411	1974.14	3938.58	390.973	0.15	105.071	16.689	6.296	4.02	-2.528
FBN	FBN	349	4536	5132	1	2014-05-01	01052014_VT6_HFs3.wav	Weaner	female	NovelObject	NovelObject	HF	Neg	1898.47	4268.68	6573.53	2342.56	0.105	140.781	4.743	29.682	0.7	-2.523
IASP	IASPC	s08	s08	s08-p01	1	2011-04-26	s08p01_cas-shear-002.wav	Piglet	male	CasShear	Castration	HF	Neg	2962.26	3904.64	6219.15	3057.22	0.827	126.121	19.94	6.325	4.27	-2.523
IASP	IASPA	81	81	81_9	1	2008-01-01	CrushSow81Pig9_27.WAV	Piglet	female	Crushing	Crushing	HF	Neg	3302.7	4194.33	7479.16	3476.31	0.623	113.296	21.662	5.23	3.91	-2.522
IASP	IASPC	s67	s67	s67-p02	1	2011-04-26	s67p02_cas-fix-002.wav	Piglet	male	CasFix	Castration	HF	Neg	3524.29	4814.07	5320.95	5220	0.637	129.36	16.492	7.844	5.01	-2.521
IASP	IASPA	s80	s80	s80-p09	1	2011-01-01	s80-p09-08-lf-max-24.wav	Piglet	female	Backtest	Restrain	LF	Neg	518.646	1634.14	4788.08	533.339	0.338	199.454	22.214	8.979	1.28	-2.521
FBN	FBN	349	4700	5130	1	2014-05-01	01052014_VT7_HFs4.wav	Weaner	female	NovelObject	NovelObject	LF	Neg	507.274	1975.94	5503.98	372.623	0.194	66.188	23.175	2.856	5.79	-2.52
IASP	IASPA	s13	s13	s13-p12	1	2011-01-01	s13-p12-08-lf-max-40.wav	Piglet	female	Backtest	Restrain	LF	Neg	647.765	1710.45	4118.97	216.236	0.289	145.503	15.549	9.358	-1.12	-2.518
NMBU	NMBU	Pair8	2	Pair8	Pair8	2017-06-08	Pair8enrichedTrial2-LFs003.wav	GrFinishing	female	Enriched	Enriched	LF	Pos	217.4	352.475	1355.05	248.77	0.25	115.39	21.97	5.252	2.49	-2.518
IASP	IASPA	13	13	13_4	1	2008-01-01	ArmsSow13Pig4_7.WAV	Piglet	male	Arms	Restrain	LF	Neg	443.057	1779.38	4527.81	478.543	0.368	108.898	17.664	6.165	2.45	-2.515
FBN	FBN	340	4733	5091	1	2014-03-03	03032014_VT2_LFs5.wav	Weaner	female	Isolation	Isolation	LF	Neg	313.401	451.356	1531.01	347.823	0.274	87.384	27.344	3.196	4.84	-2.515
IASP	IASPA	92	92	92_6	1	2008-01-01	ReunSow92Pig6_27.WAV	Piglet	male	Reunion	Reunion	LF	Pos	1394.41	1887.64	2094.21	1905.85	0.114	111.805	13.156	8.498	8.96	-2.513
IASP	IASPA	s08	s08	s08-p1	1	2011-01-01	Pr08_Sele1_isolace1_1_251_1.wav	Piglet	male	LongIsolation	Isolation	HF	Neg	2560.84	4562.9	5525.88	5158.1	0.219	203.83	13.725	14.851	12.77	-2.513
IASP	IASPA	s13	s13	s13-p10	1	2011-01-01	s13-p10-06-hf-max-63.wav	Piglet	female	Backtest	Restrain	HF	Neg	3326.39	5250.65	8826.99	3312.74	1.536	133.476	21.156	6.309	6.15	-2.513
FBN	FBN	343	3883	5102	1	2014-03-20	20032014_VT7_HFm3.wav	Weaner	female	OpenField	Isolation	HF	Neg	2132.95	4608.49	6535.38	5423.58	0.266	113.247	22.548	5.022	0.98	-2.513
IASP	IASPC	s36	s36	s36-p10	1	2011-03-29	s36p10_cas-treat-001.wav	Piglet	male	CasTreat	Castration	HF	Neg	2200.38	3103.94	5400.12	2426.1	1.473	87	24.78	3.511	3.69	-2.513
NMBU	NMBU	Pair1	1	Pair1	Pair1	2017-06-08	Pair1barrenTrial2-LFs009.wav	GrFinishing	male	Barren	Barren	LF	Neg	190.639	300.368	1145.28	245.573	0.19	159.492	13.178	12.103	5.48	-2.512
FBN	FBN	406	4514	2246	1	2014-05-05	28072014_VT8_HFs1.wav	Weaner	female	Isolation	Isolation	HF	Neg	1423.68	4487.67	6640.62	434.179	0.194	119.495	15.461	7.729	4.58	-2.512
FBN	FBN	436_2	16821	13133	1	2015-02-05	05022015_VT15_HFs4.wav	Weaner	male	Restrain	Restrain	HF	Neg	3071.46	5704.04	8149.03	3312.56	2.036	72.949	25.293	2.884	4.12	-2.512
NMBU	NMBU	Pair10	3	Pair10	Pair10	2017-06-09	Pair10enrichedtrial2-LFs004.wav	GrFinishing	female	Enriched	Enriched	LF	Pos	196.925	415.357	1589.91	235.993	0.186	182.341	16.103	11.324	2.15	-2.511
FBN	FBN	445_1	16885	3433	1	2015-04-09	09042015_VT7_HFs5.wav	Weaner	male	Restrain	Restrain	HF	Neg	951.989	3330.82	5032.19	3400.68	0.76	92.681	21.708	4.269	5.06	-2.511
IASP	IASPA	84	84	84_3	1	2008-01-01	CrushSow84Pig3_8.WAV	Piglet	NA	Crushing	Crushing	HF	Neg	3804.8	5754.24	6405.85	6235.67	0.994	114.596	23.652	4.845	5.67	-2.511
IASP	IASPA	s80	s80	s80-p07	1	2011-01-01	s80-p07-01-hf-med-13.wav	Piglet	male	Backtest	Restrain	HF	Neg	3882.63	6578.66	9419.64	3790.2	0.978	165.932	10.22	16.235	5.12	-2.51
IASP	IASPC	s48	s48	s48-p09	1	2011-04-26	s48p09_sham-cut-009.wav	Piglet	male	ShamCut	Restrain	HF	Neg	2491.98	3355.96	4311.85	2660.72	0.516	171.82	14.532	11.824	4.13	-2.509
IASP	IASPA	81	81	81_9	1	2008-01-01	CrushSow81Pig9_26.WAV	Piglet	female	Crushing	Crushing	HF	Neg	3309.33	3973.85	6896.84	3615.52	0.764	87.835	21.588	4.069	4.95	-2.509
IASP	IASPB	s55	s55	s55-p03	1	2011-01-01	Pr55_Sele03Na_8min_9.wav	Piglet	male	LongReunion	Reunion	LF	Pos	308.452	1320.22	8602.36	140.165	0.083	45.43	6.048	7.511	3.83	-2.508
FBN	FBN	343	4644	1716	1	2014-03-20	20032014_VT2_HFs3.wav	Weaner	female	OpenField	Isolation	HF	Neg	2740.06	5632.2	7759.53	7509.6	0.222	79.262	20.293	3.906	8.69	-2.507
IASP	IASPA	s48	s48	s48-p08	1	2011-01-01	s48-p08-05-hf-low-35.wav	Piglet	female	Backtest	Restrain	HF	Neg	2332.87	3854.12	6924.46	595.333	1.073	139.94	17.248	8.113	3.29	-2.505
FBN	FBN	349	4422	1897	1	2014-05-01	01052014_VT4_HFs5.wav	Weaner	female	NovelObject	NovelObject	HF	Neg	3513.81	4589.23	6455.4	4259.18	0.2	114.038	20.027	5.694	6.44	-2.505
IASP	IASPA	s48	s48	s48-p08	1	2011-01-01	s48-p08-05-lf-med-31.wav	Piglet	female	Backtest	Restrain	LF	Neg	471.3	665.687	2202.56	583.817	0.349	211.621	11.47	18.451	1.3	-2.503
IASP	IASPA	8	8	8_14	1	2008-01-01	ReunSow8Pig14_28.WAV	Piglet	male	Reunion	Reunion	LF	Pos	356.581	970.098	3116.6	478.576	0.585	149.289	19.672	7.589	2.63	-2.503
FBN	FBN	340	4733	5091	1	2014-03-03	03032014_VT2_HFs4.wav	Weaner	female	Isolation	Isolation	HF	Neg	1892.13	3067.44	5144.96	1998.65	0.084	67.623	5.955	11.356	5.63	-2.502
IASP	IASPB	s80	s80	s80-p07	1	2011-01-01	Pr80_Sele07Na_3min_31.wav	Piglet	male	ShortReunion	Reunion	LF	Pos	385.693	1275.88	3896	195.272	0.072	8.269	6.944	1.191	2.96	-2.502
IASP	IASPA	24	24	24_6	1	2008-01-01	CrushSow24Pig6_1.WAV	Piglet	female	Crushing	Crushing	HF	Neg	804.449	2545.93	7632.66	542.467	0.2	101.925	12.499	8.155	3.16	-2.502
FBN	FBN	406	4733	2283	1	2014-05-05	28072014_VT15_HFm2.wav	Weaner	female	Isolation	Isolation	LF	Neg	409.335	2049.68	4444.69	359.515	0.294	122.187	13.613	8.976	2.83	-2.501
FBN	FBN	406	4733	2283	1	2014-05-05	28072014_VT15_HFm4.wav	Weaner	female	Isolation	Isolation	HF	Neg	703.789	2728.8	6237.1	396.192	0.272	117.722	31.29	3.762	3.59	-2.501
FBN	FBN	406	4733	2283	1	2014-05-05	28072014_VT15_HFs3.wav	Weaner	female	Isolation	Isolation	HF	Neg	1482.58	3073.56	5614.08	356.542	0.128	156.41	3.921	39.886	4.13	-2.499
IASP	IASPC	s53	s53	s53-p07	1	2011-03-08	s53p07_cas-cut-004.wav	Piglet	male	CasCut	Castration	HF	Neg	3955.64	4424.78	5753.84	3987.77	0.751	211.9	7.327	28.921	6.81	-2.499
ETHZ	ETHZ	2	3	43	13	2014-09-15	Positive-pig43-18.wav	Weaner	female	Positive	Enriched	LF	Pos	255.035	753.753	3302.46	433.804	0.359	102.439	32.025	3.199	1.31	-2.498
IASP	IASPC	s48	s48	s48-p06	1	2011-04-26	s48p06_cas-fix-005.wav	Piglet	male	CasFix	Castration	HF	Neg	3546.12	5646.86	8028.27	3445.54	0.918	115.246	19.065	6.045	6.17	-2.497
FBN	FBN	343	4527	1645	1	2014-03-20	20032014_VT9_HFs3.wav	Weaner	female	NovelObject	NovelObject	HF	Neg	1371.31	4420.68	6875.53	7305.65	0.283	167.664	22.972	7.298	2.69	-2.496
IASP	IASPC	s53	s53	s53-p06	1	2011-03-08	s53p06_sham-cut-001.wav	Piglet	male	ShamCut	Restrain	HF	Neg	4060.45	4507.42	5895.3	4205.06	0.795	137.854	18.245	7.556	6.21	-2.495
FBN	FBN	337	4617	5065	1	2014-02-10	10022014_VT2_HFm2.wav	Weaner	female	Isolation	Isolation	LF	Neg	323.616	809.628	2823.32	339.265	0.185	100.794	27.068	3.724	2.37	-2.495
IASP	IASPA	27	27	27_3	1	2008-01-01	ArmsSow27Pig3_4.WAV	Piglet	female	Arms	Restrain	HF	Neg	3429.55	3871.62	4168.22	4089.64	0.249	181.996	14.056	12.948	9.36	-2.494
FBN	FBN	406	4631	5196	1	2014-05-05	28072014_VT1_HFs3.wav	Weaner	female	Isolation	Isolation	HF	Neg	2498.39	5409.82	7586.07	3032.01	0.444	159.034	15.783	10.076	8.22	-2.494
FBN	FBN	406	4631	5196	1	2014-05-05	28072014_VT1_HFm2.wav	Weaner	female	Isolation	Isolation	LF	Neg	170.391	967.343	2894.99	140.918	0.227	179.108	24.197	7.402	3.3	-2.493
IASP	IASPA	s99	s99	s99-p05	1	2011-01-01	s99-p05-02-lf-low-40.wav	Piglet	female	Backtest	Restrain	LF	Neg	548.798	1281.36	5329.1	584.079	0.525	211.478	19.036	11.11	3.3	-2.492
FBN	FBN	409	4733	2283	1	2014-07-24	24072014_VT15_HFm3.wav	Weaner	female	NovelObject	NovelObject	HF	Neg	1302.17	3096.14	5205.61	2545.88	0.161	127.608	21.755	5.866	5.52	-2.491
FBN	FBN	409	4514	2246	1	2014-07-24	24072014_VT8_HFs2.wav	Weaner	female	OpenField	Isolation	LF	Neg	419.548	1285.37	4707.17	419.865	0.128	75.286	11.764	6.4	7.26	-2.49
IASP	IASPA	s41	s41	s41-p2	1	2011-01-01	Pr41_Sele2_isolace1_1_541.wav	Piglet	male	LongIsolation	Isolation	LF	Neg	794.258	2344.97	5121.86	659.694	0.288	69.825	12.153	5.746	0.89	-2.488
FBN	FBN	343	4644	1716	1	2014-03-20	20032014_VT2_HFs2.wav	Weaner	female	OpenField	Isolation	HF	Neg	2887.94	5443.93	7958.92	2572.21	0.211	99.417	18.988	5.236	6.7	-2.488
IASP	IASPC	s67	s67	s67-p11	1	2011-04-26	s67p11_cas-fix-007.wav	Piglet	male	CasFix	Castration	HF	Neg	4069.58	4894.97	7993.72	4193.31	0.538	200.373	19.528	10.261	5.74	-2.488
IASP	IASPA	s55	s55	s55-p11	1	2011-01-01	s55-p11-04-lf-max-38.wav	Piglet	female	Backtest	Restrain	LF	Neg	488.649	1137.31	4914.73	572.513	0.236	190.333	6.349	29.977	3.33	-2.487
IASP	IASPA	s48	s48	s48-p10	1	2011-01-01	s48-p10-03-hf-max-36.wav	Piglet	female	Backtest	Restrain	HF	Neg	1794.67	4068.69	7183.01	584.598	0.743	164.718	18.855	8.736	5.72	-2.487
IASP	IASPB	s02	s02	s02-p01	1	2011-01-01	Pr02_Sele01N_3min_14.wav	Piglet	male	ShortReunion	Reunion	LF	Pos	1688.13	1987.64	3895.95	1839.54	0.088	93.838	5.682	16.515	5.56	-2.486
IASP	IASPA	27	27	27_3	1	2008-01-01	ArmsSow27Pig3_28.WAV	Piglet	female	Arms	Restrain	HF	Neg	3413.09	3958.82	4598.55	3991.4	0.615	142.756	18.708	7.631	6.61	-2.486
IASP	IASPC	s08	s08	s08-p01	1	2011-04-26	s08p01_cas-cut-003.wav	Piglet	male	CasCut	Castration	HF	Neg	2971.78	3889.88	6944.34	3042.69	1.455	142.542	21.657	6.582	4.17	-2.486
NMBU	NMBU	Pair13	4	Pair13	Pair13	2017-06-14	Pair13enrichedTrial3-LFm001.wav	GrFinishing	female	Enriched	Enriched	LF	Pos	158.872	329.501	1423.79	149.216	0.339	158.294	29.542	5.358	4.11	-2.486
FBN	FBN	436_2	16821	13141	1	2015-02-05	05022015_VT20_HFs1.wav	Weaner	male	Restrain	Restrain	HF	Neg	3213.34	5085.52	6458.6	3124.54	1.196	74.667	26.33	2.836	3.41	-2.485
IASP	IASPC	s47	s47	s47-p06	1	2011-04-26	s47p06_cas-cut-012.wav	Piglet	male	CasCut	Castration	HF	Neg	2868.64	3737.95	7007.68	2639.76	1.005	93.206	24.368	3.825	6.33	-2.484
IASP	IASPA	81	81	81_9	1	2008-01-01	CrushSow81Pig9_30.WAV	Piglet	female	Crushing	Crushing	HF	Neg	3165.72	3559.28	4708	3424.29	0.813	96.871	19.681	4.922	7.1	-2.483
IASP	IASPC	s47	s47	s47-p06	1	2011-04-26	s47p06_cas-fix-003.wav	Piglet	male	CasFix	Castration	HF	Neg	3364.39	5090.36	9217.79	3820.82	0.581	121.223	12.911	9.389	5.94	-2.482
IASP	IASPC	s02	s02	s02-p01	1	2011-04-26	s02p01_cas-fix-005.wav	Piglet	male	CasFix	Castration	HF	Neg	3072.59	4962.9	7844.26	3255.85	0.61	81.361	15.566	5.227	5.41	-2.48
IASP	IASPA	13	13	13_4	1	2008-01-01	ArmsSow13Pig4_10.WAV	Piglet	male	Arms	Restrain	HF	Neg	3298.03	4024.64	5246.25	3231.57	0.702	123.277	14.962	8.24	1.1	-2.479
IASP	IASPC	s47	s47	s47-p06	1	2011-04-26	s47p06_cas-cut-010.wav	Piglet	male	CasCut	Castration	HF	Neg	3122.25	4202.52	7206.84	3430.87	0.986	106.312	22.813	4.66	4.65	-2.479
IASP	IASPB	s13	s13	s13-p04	1	2011-01-01	Pr13_Sele04Na_8min_20.wav	Piglet	female	LongReunion	Reunion	HF	Pos	1889.32	2972.99	5348.58	2255.43	0.189	200.912	10.565	19.018	4.49	-2.475
IASP	IASPC	s47	s47	s47-p06	1	2011-04-26	s47p06_cas-cut-013.wav	Piglet	male	CasCut	Castration	HF	Neg	3256.33	4593.41	7407.98	3630.52	0.996	96.989	20.083	4.829	5.39	-2.475
IASP	IASPA	92	92	92_6a	1	2008-01-01	AftnurSow92Pig6a_9.WAV	Piglet	male	AfterNursing	AfterNursing	LF	Pos	1243.08	1721.7	2470.1	1263.24	0.124	206.2	4.038	51.059	9.22	-2.474
ETHZ	ETHZ	1	1	16	2	2014-08-26	Positive-pig16-15.wav	Weaner	female	Positive	Enriched	LF	Pos	271.522	571.355	2234.3	371.524	0.23	82.3	26.03	3.162	0.35	-2.474
NMBU	NMBU	pair6	2	pair6	pair6	2017-06-21	pair6enrichedforth	GrFinishing	female	RunToEnriched	Run	LF	Pos	134.595	234.997	873.435	124.943	0.557	136.595	29.605	4.614	2.27	-2.474
IASP	IASPA	s39	s39	s39-p2	1	2011-01-01	Pr39_Sele2_opr2_145.wav	Piglet	male	ShortIsolation	Isolation	HF	Neg	2590.43	3309.74	8258.05	2630.61	0.349	154.558	15.741	9.819	7.14	-2.473
FBN	FBN	349	4422	5137	1	2014-05-01	01052014_VT8_HFs3.wav	Weaner	female	NovelObject	NovelObject	HF	Neg	573.879	3327.1	4988.9	373.553	0.122	168.773	16.388	10.299	0.73	-2.473
IASP	IASPA	87	87	87_10b	1	2008-01-01	AftnurSow87Pig10b_3.WAV	Piglet	female	AfterNursing	AfterNursing	LF	Pos	1246.08	2325.44	6402.95	1284.57	0.124	94.655	4.042	23.417	6.91	-2.472
IASP	IASPA	92	92	92_6	1	2008-01-01	ReunSow92Pig6_39.WAV	Piglet	male	Reunion	Reunion	LF	Pos	1137.08	1417.73	2864.35	1243.83	0.12	151.528	4.17	36.339	9	-2.472
IASP	IASPA	s55	s55	s55-p8	1	2011-01-01	Pr55_Sele8_isolace2_1_205.wav	Piglet	male	ShortIsolation	Isolation	LF	Neg	383.861	1036.45	3280.11	427.651	0.149	98.041	10.047	9.758	2.64	-2.471
IASP	IASPA	86	86	86_7	1	2008-01-01	ArmsSow86Pig7_12.WAV	Piglet	male	Arms	Restrain	LF	Neg	1507.7	2279.68	4113.99	1262.95	0.263	157.663	13.283	11.869	6.93	-2.469
IASP	IASPB	s55	s55	s55-p06	1	2011-01-01	Pr55_Sele06Na_3min_33.wav	Piglet	male	ShortReunion	Reunion	LF	Pos	208.178	742.264	3947.09	109.664	0.104	103.362	14.423	7.166	1.63	-2.469
FBN	FBN	343	4644	1716	1	2014-03-20	20032014_VT2_HFs4.wav	Weaner	female	NovelObject	NovelObject	HF	Neg	3524.62	5571.93	8627.27	2617.12	0.189	102.248	18.554	5.511	5.4	-2.469
FBN	FBN	439	16880	3219	1	2015-02-27	27022015_VT3_HFs3.wav	Weaner	male	Restrain	Restrain	HF	Neg	4381.06	6345.87	8434.01	5984.32	1.537	80.021	27.655	2.894	4.03	-2.469
IASP	IASPA	s99	s99	s99-p04	1	2011-01-01	s99-p04-07-hf-med-21.wav	Piglet	female	Backtest	Restrain	HF	Neg	3366.34	3670.06	5443.15	3425.36	0.421	261.923	5.944	44.064	9.73	-2.468
IASP	IASPA	13	13	13_4	1	2008-01-01	ArmsSow13Pig4_19.WAV	Piglet	male	Arms	Restrain	HF	Neg	3293.82	4234.02	5054.29	3037.15	0.658	112.131	17.471	6.418	2.23	-2.468
ETHZ	ETHZ	2	3	38	16	2014-09-16	Positive-pig38-1.wav	Weaner	female	Positive	Enriched	LF	Pos	293.362	544.567	2408.31	433.541	0.184	155.965	19.067	8.18	1.18	-2.466
IASP	IASPC	s41	s41	s41-p03	1	2011-04-26	s41p03_cas-cut-005.wav	Piglet	male	CasCut	Castration	HF	Neg	1694.78	4531.73	7170.8	3814.35	0.873	122.529	20.621	5.942	3.17	-2.466
IASP	IASPA	s13	s13	s13-p01	1	2011-01-01	s13-p01-04-lf-max-15.wav	Piglet	male	Backtest	Restrain	LF	Neg	497.448	1031.33	4385.51	516.311	0.479	178.211	16.712	10.663	1.14	-2.465
IASP	IASPA	92	92	92_6a	1	2008-01-01	AftnurSow92Pig6a_2.WAV	Piglet	male	AfterNursing	AfterNursing	HF	Pos	1358.57	2483.82	2796.37	2555.19	0.094	164.982	5.315	31.044	10.37	-2.463
FBN	FBN	439	16880	3219	1	2015-02-27	27022015_VT3_HFs1.wav	Weaner	male	Restrain	Restrain	HF	Neg	3363.75	5612.1	7213.45	6391.03	1.709	54.599	29.26	1.866	4.67	-2.463
IASP	IASPA	s47	s47	s47-p08	1	2011-01-01	s47-p08-06-hf-med-29.wav	Piglet	male	Backtest	Restrain	HF	Neg	3576.75	4626.76	7196.71	3836.24	0.79	187.825	18.349	10.236	7.11	-2.462
FBN	FBN	436_2	16821	13135	1	2015-02-05	05022015_VT18_HFs6.wav	Weaner	male	Restrain	Restrain	HF	Neg	3047.23	4171.82	7192.59	2952.6	0.488	73.953	22.53	3.282	7.07	-2.462
IASP	IASPC	s67	s67	s67-p11	1	2011-04-26	s67p11_cas-shear-011.wav	Piglet	male	CasShear	Castration	HF	Neg	3508.46	4426.07	6783.42	3844.38	1.147	109.429	23.975	4.564	4.5	-2.461
IASP	IASPC	s55	s55	s55-p07	1	2011-04-26	s55p07_cas-cut-008.wav	Piglet	male	CasCut	Castration	HF	Neg	3608.14	4469.46	6755.17	3422.39	1.061	143.566	14.605	9.83	5.44	-2.46
IASP	IASPC	s55	s55	s55-p07	1	2011-04-26	s55p07_cas-fix-002.wav	Piglet	male	CasFix	Castration	HF	Neg	2677.67	3495.25	6059.43	2412.21	0.596	95.588	19.301	4.952	7.19	-2.46
IASP	IASPC	s55	s55	s55-p07	1	2011-04-26	s55p07_cas-cut-002.wav	Piglet	male	CasCut	Castration	HF	Neg	2766.3	3508.93	6324.03	3031.34	0.469	130.259	15.985	8.149	6.53	-2.459
IASP	IASPA	13	13	13_4	1	2008-01-01	ArmsSow13Pig4_12.WAV	Piglet	male	Arms	Restrain	HF	Neg	3127.33	3868.58	6305.29	3049.98	0.876	102.722	26.829	3.829	3.94	-2.459
IASP	IASPB	s13	s13	s13-p05	1	2011-01-01	Pr13_Sele05Na_3min_12.wav	Piglet	male	ShortReunion	Reunion	LF	Pos	398.359	930.597	3793.83	150.861	0.101	25.492	14.8	1.722	2.41	-2.458
IASP	IASPA	s47	s47	s47-p06	1	2011-01-01	s47-p06-04-hf-med-52.wav	Piglet	male	Backtest	Restrain	HF	Neg	3195.98	4719.5	7972.73	3050.63	0.846	205.936	15.965	12.9	5.76	-2.458
FBN	FBN	409	4490	1489	1	2014-02-06	06022014_VT1_HFs3.wav	Weaner	female	NovelObject	NovelObject	HF	Neg	536.023	2741.54	5207.07	357.763	0.233	159.08	21.458	7.414	5.2	-2.458
IASP	IASPC	s08	s08	s08-p05	1	2011-04-26	s08p05_sham-cut-006.wav	Piglet	male	ShamCut	Restrain	LF	Neg	386.188	1172.02	5702.59	230.537	0.117	115.468	4.267	27.063	1.89	-2.456
FBN	FBN	343	4644	5104	1	2014-03-24	24032014_VT13_HFs5.wav	Weaner	female	Isolation	Isolation	HF	Neg	3677.92	5177.16	6834.03	4272.48	0.516	78.388	28.124	2.787	2.74	-2.456
IASP	IASPA	8	8	8_14	1	2008-01-01	ReunSow8Pig14_31.WAV	Piglet	male	Reunion	Reunion	LF	Pos	614.34	2169.7	3713.18	430.29	0.544	103.742	22.06	4.703	3.07	-2.455
IASP	IASPA	s19	s19	s19-p04	1	2011-01-01	s19-p04-02-hf-max-15.wav	Piglet	male	Backtest	Restrain	HF	Neg	3628.19	4553.3	6786.31	3593.95	0.595	185.912	15.963	11.646	3.61	-2.454
IASP	IASPC	s59	s59	s59-p06	1	2011-03-08	s59p06_cas-shear-001.wav	Piglet	male	CasShear	Castration	HF	Neg	2781.62	3673.93	4824.03	3558.72	1.44	131.634	26.035	5.056	6.46	-2.454
IASP	IASPC	s19	s19	s19-p12	1	2011-03-29	s19p12_cas-shear-002.wav	Piglet	male	CasShear	Castration	LF	Neg	360.458	812.051	2255.62	210.931	0.864	115.24	27.767	4.15	1.38	-2.454
FBN	FBN	343	4644	1716	1	2014-03-20	20032014_VT2_HFs1.wav	Weaner	female	OpenField	Isolation	HF	Neg	3165.72	5074.89	6803.17	2403.9	0.189	91.701	21.22	4.321	5.45	-2.452
FBN	FBN	406	4733	2288	1	2014-05-05	28072014_VT4_HFm3.wav	Weaner	female	Isolation	Isolation	HF	Neg	1670.16	4616.27	6471.64	2274.63	0.743	101.483	26.249	3.866	2.98	-2.451
FBN	FBN	349	4422	5137	1	2014-05-15	15052014_VT8_LFs2.wav	Weaner	female	PositiveConditioning	PositiveConditioning	LF	Pos	118.598	191.332	1092.06	120.58	0.405	132.551	28.396	4.668	15.73	-2.451
FBN	FBN	409	4733	2283	1	2014-07-24	24072014_VT15_HFm2.wav	Weaner	female	NovelObject	NovelObject	HF	Neg	913.422	3306.65	5223.21	395.263	0.117	170.567	12.875	13.248	3.29	-2.45
IASP	IASPA	27	27	27_6	1	2008-01-01	ArmsSow27Pig6_5.WAV	Piglet	male	Arms	Restrain	HF	Neg	3114.05	3898.87	6335.85	3692.31	0.844	99.89	19.55	5.109	3.07	-2.45
IASP	IASPA	s41	s41	s41-p04	1	2011-01-01	s41-p04-04-hf-med-55.wav	Piglet	female	Backtest	Restrain	HF	Neg	3253.9	5036.77	7637.44	3427.49	1.401	123.905	19.982	6.201	4.59	-2.45
IASP	IASPA	86	86	86_7	1	2008-01-01	ArmsSow86Pig7_5.WAV	Piglet	male	Arms	Restrain	LF	Neg	1279.75	1946.37	3542.21	1211.78	0.53	111.475	17.908	6.225	10.07	-2.449
FBN	FBN	340	4737	1535	1	2014-02-27	27022014_VT12_HFs4.wav	Weaner	female	NovelObject	NovelObject	HF	Neg	618.837	2709.42	6423.23	415.368	0.227	95.059	24.178	3.932	4.14	-2.449
FBN	FBN	340	4514	1579	1	2014-02-27	27022014_VT1_HFs1.wav	Weaner	female	NovelObject	NovelObject	HF	Neg	972.711	2960.04	5961.46	387.33	0.227	105.655	15.387	6.866	3.65	-2.448
IASP	IASPC	s47	s47	s47-p06	1	2011-04-26	s47p06_cas-cut-006.wav	Piglet	male	CasCut	Castration	HF	Neg	3192.42	4132.97	7075.77	3432.8	0.627	130.013	21.524	6.04	3.85	-2.448
IASP	IASPA	s99	s99	s99-p04	1	2011-01-01	s99-p04-07-lf-low-10.wav	Piglet	female	Backtest	Restrain	LF	Neg	645.177	1319.96	6342	657.785	0.507	149.942	13.816	10.853	1.46	-2.447
ETHZ	ETHZ	2	3	35	17	2014-09-15	Positive-pig35-16.wav	Weaner	male	Positive	Enriched	LF	Pos	291.198	850.619	3173.61	129.65	0.237	104.914	31.599	3.32	2.02	-2.447
FBN	FBN	346	4536	1889	1	2014-05-05	05052014_VT13_HFs2.wav	Weaner	female	Isolation	Isolation	HF	Neg	3698.62	5175.2	8090.69	4537.81	0.383	228.359	18.3	12.479	7.8	-2.446
FBN	FBN	340	4733	5091	1	2014-02-27	27022014_VT2_HFs4.wav	Weaner	female	NovelObject	NovelObject	HF	Neg	2191.71	4389.91	6968.61	2233.93	0.161	119.781	15.539	7.708	4.96	-2.445
IASP	IASPA	s80	s80	s80-p09	1	2011-01-01	s80-p09-08-hf-max-23.wav	Piglet	female	Backtest	Restrain	HF	Neg	3286.12	4865.26	8365.15	3329.24	0.909	207.359	17.057	12.157	5.81	-2.445
IASP	IASPC	s36	s36	s36-p02	1	2011-03-29	s36p02_cas-cut-001.wav	Piglet	male	CasCut	Castration	HF	Neg	2986.53	3586.11	5107.54	3185.84	0.512	171.862	14.651	11.73	4.43	-2.443
IASP	IASPB	s80	s80	s80-p10	1	2011-01-01	Pr80_Sele10Na_8min_17.wav	Piglet	male	LongReunion	Reunion	LF	Pos	304.548	1067.92	4256.61	173.832	0.061	1.388	NA	NA	2.82	-2.443
IASP	IASPB	s13	s13	s13-p01	1	2011-01-01	Pr13_Sele01Na_8min_21_2.wav	Piglet	male	LongReunion	Reunion	LF	Pos	415.022	1282.42	5997.32	432.835	0.075	38.128	6.698	5.692	4.79	-2.441
NMBU	NMBU	pair10	3	pair10	pair10	2017-06-21	pair10enrichedforth	GrFinishing	female	RunToEnriched	Run	LF	Pos	178.192	707.38	2931.63	102.342	0.254	145.752	21.683	6.722	3.83	-2.441
FBN	FBN	343	4644	5107	1	2014-03-20	20032014_VT1_HFs5.wav	Weaner	female	NovelObject	NovelObject	HF	Neg	3392.56	5622.66	8151.44	4937.78	0.144	83.438	13.866	6.018	1.35	-2.44
IASP	IASPC	s08	s08	s08-p01	1	2011-04-26	s08p01_cas-fix-007.wav	Piglet	male	CasFix	Castration	HF	Neg	3437.41	4501.63	7434.99	3477.32	1.199	111.309	22.097	5.037	5.34	-2.44
ETHZ	ETHZ	1	1	18	5	2014-08-26	Isolation-pig18-18.wav	Weaner	male	Isolation	Isolation	LF	Neg	260.754	524.687	2074.04	429.967	0.427	123.171	30.472	4.042	1.29	-2.44
NMBU	NMBU	pair16	4	pair16	pair16	2017-06-22	pair16barrenforth	GrFinishing	male	RunToBarren	Run	LF	Pos	154.283	374.075	2055.88	115.748	0.462	231.008	34.624	6.672	4.79	-2.44
IASP	IASPB	s41	s41	s41-p03	1	2011-01-01	Pr41_Sele03Na_8min_13.wav	Piglet	male	LongReunion	Reunion	LF	Pos	372.596	717.264	4127.77	522.44	0.136	114.431	18.382	6.225	0.59	-2.439
IASP	IASPA	24	24	24_6	1	2008-01-01	CrushSow24Pig6_26.WAV	Piglet	female	Crushing	Crushing	HF	Neg	4120.21	5007.65	8323.77	3988.12	0.8	68.653	23.119	2.97	6.22	-2.439
IASP	IASPB	s41	s41	s41-p03	1	2011-01-01	Pr41_Sele03Na_8min_20.wav	Piglet	male	LongReunion	Reunion	LF	Pos	331.423	782.133	4293.23	440.042	0.083	23.142	18.145	1.275	1.8	-2.438
IASP	IASPC	s99	s99	s99-p02	1	2011-04-26	s99p02_cas-shear-001.wav	Piglet	male	CasShear	Castration	HF	Neg	2877.69	4175.75	6797.48	2825.15	0.952	149.759	16.278	9.2	7.12	-2.437
IASP	IASPA	s36	s36	s36-p2	1	2011-01-01	Pr36_Sele2_isolaceM_1_620.wav	Piglet	male	LongIsolation	Isolation	HF	Neg	2155.95	2755.99	4731.84	2256.28	0.539	123.852	17.635	7.023	5.89	-2.436
NMBU	NMBU	Pair9	3	Pair9	Pair9	2017-06-24	pair9enrichedforth	GrFinishing	male	RunToEnriched	Run	LF	Pos	147.316	288.193	1470.44	144.713	0.217	120.04	20.741	5.788	2.42	-2.436
FBN	FBN	337	4617	5065	1	2014-02-10	10022014_VT2_HFs4.wav	Weaner	female	Isolation	Isolation	LF	Neg	454.831	1872.03	4773.37	371.826	0.515	114.818	21.36	5.375	3.69	-2.435
IASP	IASPA	s19	s19	s19-p4	1	2011-01-01	Pr19_Sele4_isolaceM_1_217.wav	Piglet	male	LongIsolation	Isolation	LF	Neg	377.821	862.617	2314.16	155.216	0.176	99.11	17.047	5.814	2.78	-2.434
IASP	IASPC	s47	s47	s47-p08	1	2011-04-26	s47p08_sham-cut-001.wav	Piglet	male	ShamCut	Restrain	HF	Neg	3136.08	3874.54	7487.79	3292.67	0.99	56.694	23.746	2.388	7.56	-2.434
FBN	FBN	349	4419	5144	1	2014-05-01	01052014_VT15_HFs5.wav	Weaner	female	NovelObject	NovelObject	HF	Neg	2050.14	3510.94	5281.35	2245.62	0.083	83.767	6.008	13.942	6.72	-2.433
IASP	IASPA	81	81	81_9	1	2008-01-01	CrushSow81Pig9_18.WAV	Piglet	female	Crushing	Crushing	HF	Neg	3395.58	4156.81	7192.88	3645.57	0.964	89.292	18.158	4.917	6.06	-2.433
IASP	IASPC	s36	s36	s36-p02	1	2011-03-29	s36p02_cas-fix-007.wav	Piglet	male	CasFix	Castration	HF	Neg	1933.11	2881.45	6906.86	2182.63	0.388	96.895	27.087	3.577	1.46	-2.433
FBN	FBN	343	4644	1716	1	2014-03-24	24032014_VT2_HFs4.wav	Weaner	female	Isolation	Isolation	HF	Neg	4044.89	5323.21	7374.2	3909.17	0.41	154.654	28.032	5.517	4.79	-2.433
FBN	FBN	439	16880	3219	1	2015-02-27	27022015_VT3_HFs2.wav	Weaner	male	Restrain	Restrain	HF	Neg	3106.57	5470.75	7111.58	3350.69	1.01	62.66	23.768	2.636	3.35	-2.432
IASP	IASPA	86	86	86_7	1	2008-01-01	ArmsSow86Pig7_34.WAV	Piglet	male	Arms	Restrain	HF	Neg	1975.62	3975.9	5264.14	4918.65	0.847	153.875	21.844	7.044	5.39	-2.431
IASP	IASPA	s36	s36	s36-p3	1	2011-01-01	Pr36_Sele3_isolaceM_1_221.wav	Piglet	male	LongIsolation	Isolation	LF	Neg	827.324	1506.56	2998.28	523.357	0.08	80.699	6.25	12.912	2.66	-2.43
IASP	IASPC	s48	s48	s48-p06	1	2011-04-26	s48p06_cas-fix-003.wav	Piglet	male	CasFix	Castration	HF	Neg	2781.57	5445.6	7555.82	3474.9	0.685	164.235	16.78	9.788	6.65	-2.43
IASP	IASPC	s53	s53	s53-p06	1	2011-03-08	s53p06_sham-fix-002.wav	Piglet	male	ShamFix	Restrain	HF	Neg	4036.38	4441.9	5822.82	4189.36	0.837	139.656	21.495	6.497	4.88	-2.43
IASP	IASPA	s36	s36	s36-p07	1	2011-01-01	s36-p07-05-lf-med-34.wav	Piglet	female	Backtest	Restrain	LF	Neg	501.718	1665.25	4392.59	570.385	0.365	190.336	15.086	12.617	-0.9	-2.429
FBN	FBN	349	4422	1897	1	2014-05-01	01052014_VT4_HFs2.wav	Weaner	female	OpenField	Isolation	HF	Neg	3323.47	5093.3	7226.75	4272.22	0.188	174.839	13.264	13.181	5.86	-2.428
IASP	IASPA	s99	s99	s99-p02	1	2011-01-01	s99-p02-04-hf-med-18.wav	Piglet	male	Backtest	Restrain	HF	Neg	1641.11	3359.31	5819.98	3156.99	0.295	190.797	16.959	11.251	6.73	-2.428
ETHZ	ETHZ	1	1	20	4	2014-08-26	Positive-pig20-15.wav	Weaner	female	Positive	Enriched	LF	Pos	289.02	464.379	1842.72	380.895	0.389	141.046	20.574	6.856	2.8	-2.428
IASP	IASPA	s36	s36	s36-p09	1	2011-01-01	s36-p09-08-hf-med-37.wav	Piglet	male	Backtest	Restrain	HF	Neg	3408.82	4140.31	5328.12	3150.55	1.443	156.379	22.183	7.049	5.36	-2.427
IASP	IASPC	s67	s67	s67-p11	1	2011-04-26	s67p11_cas-shear-003.wav	Piglet	male	CasShear	Castration	HF	Neg	3260.08	3922.41	4931.84	4111.85	0.237	200.979	6.316	31.819	4.89	-2.426
IASP	IASPA	191	191	FI191p6	1	2008-01-01	FI191p6n09.WAV	Piglet	female	Fighting	Fighting	HF	Neg	2157.33	3126.02	3521.05	3220.82	0.568	148.679	16.718	8.893	6.43	-2.426
IASP	IASPA	86	86	86_7	1	2008-01-01	ArmsSow86Pig7_28.WAV	Piglet	male	Arms	Restrain	LF	Neg	1266.02	1830.69	3757.17	1267.23	1.021	165.585	19.098	8.67	10.99	-2.426
IASP	IASPC	s55	s55	s55-p03	1	2011-04-26	s55p03_sham-fix-002.wav	Piglet	male	ShamFix	Restrain	HF	Neg	3421.34	4337.06	7444.23	3411.35	0.538	96.252	25.083	3.837	3.88	-2.426
IASP	IASPA	86	86	86_9	1	2008-01-01	SurpSow86Pig9_1.WAV	Piglet	female	Surprise	Surprise	LF	Neg	268.999	508.3	1792.35	191.154	0.179	107.986	13.942	7.746	4.12	-2.425
NMBU	NMBU	pair9	3	pair9	pair9	2017-06-23	pair9barrenback	GrFinishing	male	RunFromBarren	Run	LF	Pos	146.747	633.143	1919.31	142.036	0.171	169.388	14.659	11.555	5.99	-2.424
IASP	IASPA	s08	s08	s08-p04	1	2011-01-01	s08-p04-06-lf-med-52.wav	Piglet	female	Backtest	Restrain	LF	Neg	449.612	628.657	1864.1	541.995	0.507	189.226	14.793	12.792	2.19	-2.424
IASP	IASPC	s67	s67	s67-p01	1	2011-04-26	s67p01_sham-cut-004.wav	Piglet	male	ShamCut	Restrain	HF	Neg	4117.44	5336.61	8032.43	3444.68	0.625	131.939	15.196	8.683	7.69	-2.424
IASP	IASPA	s55	s55	s55-p09	1	2011-01-01	s55-p09-07-hf-low-14.wav	Piglet	female	Backtest	Restrain	HF	Neg	2122.65	4216.48	6375.55	3095.72	0.919	153.178	17.959	8.529	2.6	-2.423
IASP	IASPA	s41	s41	s41-p09	1	2011-01-01	s41-p09-06-hf-max-09.wav	Piglet	female	Backtest	Restrain	HF	Neg	3417.04	7030.5	9436.85	3584.84	1.207	121.839	18.222	6.686	6.06	-2.422
IASP	IASPA	24	24	24_6	1	2008-01-01	CrushSow24Pig6_9.WAV	Piglet	female	Crushing	Crushing	HF	Neg	1881.81	2892.8	3338.52	3116.58	0.762	109.084	24.267	4.495	6.16	-2.422
IASP	IASPA	s48	s48	s48-p02	1	2011-01-01	s48-p02-07-hf-max-13.wav	Piglet	female	Backtest	Restrain	HF	Neg	5700.53	6891.56	10064.4	6429.44	1.884	248.395	13.797	18.003	7.57	-2.421
FBN	FBN	406	4733	2283	1	2014-05-05	28072014_VT15_HFs5.wav	Weaner	female	Isolation	Isolation	HF	Neg	2317.64	3873.13	4794.77	4222.24	0.1	75.567	10.02	7.541	3.66	-2.42
IASP	IASPA	s41	s41	s41-p2	1	2011-01-01	Pr41_Sele2_isolace1_1_201.wav	Piglet	male	LongIsolation	Isolation	HF	Neg	1318.08	4216.73	6972.82	543.686	0.235	150.272	14.919	10.073	1.08	-2.419
FBN	FBN	439	16798	3237	1	2015-02-27	27022015_VT12_HFs5.wav	Weaner	male	Restrain	Restrain	HF	Neg	5441.24	6475.58	8021.09	5667.36	0.256	150.958	13.674	11.04	3.59	-2.418
IASP	IASPA	s41	s41	s41-p04	1	2011-01-01	s41-p04-04-hf-max-20.wav	Piglet	female	Backtest	Restrain	HF	Neg	3377.37	5714.38	9036.15	3178.36	1.131	173.792	18.134	9.584	3.96	-2.418
IASP	IASPB	s48	s48	s48-p10	1	2011-01-01	Pr48_Sele10Na_8min_38.wav	Piglet	female	LongReunion	Reunion	LF	Pos	430.778	1917.34	11646.9	465.573	0.064	11.299	7.813	1.446	8.41	-2.417
FBN	FBN	409	4490	1489	1	2014-02-06	06022014_VT1_HFs2.wav	Weaner	female	NovelObject	NovelObject	HF	Neg	871.46	3617	5786.42	332.361	0.15	88.513	13.351	6.629	2.3	-2.417
IASP	IASPA	27	27	27_3	1	2008-01-01	ArmsSow27Pig3_3.WAV	Piglet	female	Arms	Restrain	HF	Neg	2434.13	3076.94	3858.43	3807.82	0.31	139.891	14.519	9.635	3.41	-2.414
IASP	IASPC	s48	s48	s48-p09	1	2011-04-26	s48p09_sham-cut-001.wav	Piglet	male	ShamCut	Restrain	HF	Neg	2875.58	3570.25	5235.91	3489.72	0.713	101.737	21.027	4.838	3.49	-2.414
IASP	IASPA	s80	s80	s80-p07	1	2011-01-01	s80-p07-01-hf-max-26.wav	Piglet	male	Backtest	Restrain	HF	Neg	4287.39	7183.38	8400.16	8097.48	1.221	112.931	19.252	5.866	4.12	-2.413
IASP	IASPA	s41	s41	s41-p8	1	2011-01-01	Pr41_Sele8_isolace1_1_190.wav	Piglet	female	LongIsolation	Isolation	HF	Neg	1669.67	2708.78	6980.31	1778.49	0.64	121.405	22.656	5.359	0.97	-2.413
FBN	FBN	436_2	16821	13135	1	2015-02-05	05022015_VT18_HFs3.wav	Weaner	male	Restrain	Restrain	HF	Neg	3989.78	5660.12	7025.48	6459.99	1.631	96.359	23.297	4.136	3.18	-2.413
IASP	IASPB	s47	s47	s47-p04	1	2011-01-01	Pr47_Sele04Na_3min_11.wav	Piglet	male	ShortReunion	Reunion	LF	Pos	427.858	1133.77	8367.73	457.311	0.157	145.701	12.712	11.462	4.37	-2.411
IASP	IASPA	13	13	13_4	1	2008-01-01	ArmsSow13Pig4_20.WAV	Piglet	male	Arms	Restrain	HF	Neg	3208.31	3991.1	5744.66	3049.97	0.722	111.326	22.85	4.872	0.62	-2.411
IASP	IASPC	s67	s67	s67-p09	1	2011-04-26	s67p09_sham-fix-004.wav	Piglet	male	ShamFix	Restrain	HF	Neg	2802.3	3774.76	6649.44	2502.53	0.349	154.69	10.026	15.429	3.9	-2.41
FBN	FBN	409	4514	2246	1	2014-07-24	24072014_VT8_HFs3.wav	Weaner	female	OpenField	Isolation	LF	Neg	452.168	2038.71	4800.2	442.227	0.366	166.873	20.498	8.141	5.8	-2.41
IASP	IASPC	s59	s59	s59-p15	1	2011-03-08	s59p15_sham-cut-001.wav	Piglet	male	ShamCut	Restrain	HF	Neg	4137.17	4696.47	6487.02	4437.06	1.077	89.417	23.668	3.778	4.73	-2.41
IASP	IASPB	s47	s47	s47-p06	1	2011-01-01	Pr47_Sele06Na_3min_30.wav	Piglet	male	ShortReunion	Reunion	LF	Pos	299.968	1185.31	4543.98	180.22	0.096	21.357	15.622	1.367	5.37	-2.409
IASP	IASPB	s80	s80	s80-p07	1	2011-01-01	Pr80_Sele07Na_3min_27_3.wav	Piglet	male	ShortReunion	Reunion	LF	Pos	304.232	643.107	2544.06	167.121	0.08	38.145	NA	NA	2.92	-2.409
IASP	IASPB	s13	s13	s13-p04	1	2011-01-01	Pr13_Sele04Na_8min_24.wav	Piglet	female	LongReunion	Reunion	LF	Pos	1225.79	2131.45	4406.19	1161.04	0.179	192.936	13.991	13.79	1.85	-2.407
IASP	IASPA	s99	s99	s99-p04	1	2011-01-01	s99-p04-07-hf-max-49.wav	Piglet	female	Backtest	Restrain	HF	Neg	3711.53	4883.12	7461.5	3865.73	0.565	203.514	15.041	13.53	2.66	-2.407
FBN	FBN	406	4344	5183	1	2014-07-03	03072014_VT9_HFs4.wav	Weaner	female	OpenField	Isolation	HF	Neg	680.694	2230.42	5372.72	550.538	0.194	69.883	23.192	3.013	3.11	-2.406
IASP	IASPA	24	24	24_6	1	2008-01-01	CrushSow24Pig6_18.WAV	Piglet	female	Crushing	Crushing	LF	Neg	446.863	1205.09	4163.52	510.565	0.239	97.183	16.766	5.796	2.15	-2.405
IASP	IASPA	s55	s55	s55-p1	1	2011-01-01	Pr55_Sele1_isolace1_1_306.wav	Piglet	female	LongIsolation	Isolation	LF	Neg	222.995	1317.12	3864.16	118.49	0.075	32.084	NA	NA	0.98	-2.405
IASP	IASPA	s67	s67	s67-p9	1	2011-01-01	Pr67_Sele9_isolace1_1_303.wav	Piglet	male	LongIsolation	Isolation	LF	Neg	472.604	1927.92	3070.71	2964.74	0.272	148.948	12.867	11.576	3.75	-2.404
IASP	IASPC	s36	s36	s36-p02	1	2011-03-29	s36p02_cas-cut-006.wav	Piglet	male	CasCut	Castration	HF	Neg	3006.2	3872.07	6136.9	3155.09	0.611	103.991	18.813	5.528	4.09	-2.403
IASP	IASPA	81	81	81_9	1	2008-01-01	CrushSow81Pig9_34.WAV	Piglet	female	Crushing	Crushing	HF	Neg	3193.01	3608.35	5741.3	3483.81	0.814	79.58	20.276	3.925	4.92	-2.403
FBN	FBN	349	4536	5132	1	2014-05-01	01052014_VT6_HFm1.wav	Weaner	female	OpenField	Isolation	HF	Neg	1396.12	2713.12	5019.26	2417.56	0.183	128.686	24.597	5.232	5.02	-2.403
IASP	IASPC	s59	s59	s59-p04	1	2011-03-08	s59p04_cas-fix-001.wav	Piglet	male	CasFix	Castration	HF	Neg	4565.29	5544.15	8140.86	4602.1	0.817	142.897	21.409	6.674	3.78	-2.401
IASP	IASPA	s47	s47	s47-p7	1	2011-01-01	Pr47_Sele7_isolace1_1_135.wav	Piglet	female	LongIsolation	Isolation	HF	Neg	2749.52	7131.03	9830.9	287.039	0.976	106.388	23.053	4.615	1.54	-2.401
IASP	IASPA	s55	s55	s55-p1	1	2011-01-01	Pr55_Sele1_isolace1_1_285.wav	Piglet	female	LongIsolation	Isolation	HF	Neg	1032.1	3400.56	6107.1	514.271	0.517	123.985	23.198	5.345	3.33	-2.401
FBN	FBN	406	4733	2283	1	2014-05-05	28072014_VT15_HFm6.wav	Weaner	female	Isolation	Isolation	HF	Neg	852.66	2643.64	5565.27	399.136	0.482	120.556	23.842	5.056	3.92	-2.401
IASP	IASPB	s48	s48	s48-p06	1	2011-01-01	Pr48_Sele06Na_8min_28_7.wav	Piglet	male	LongReunion	Reunion	LF	Pos	474.965	1041.98	6380.4	537.455	0.064	10.822	NA	NA	3.1	-2.401
IASP	IASPC	s48	s48	s48-p09	1	2011-04-26	s48p09_sham-cut-002.wav	Piglet	male	ShamCut	Restrain	HF	Neg	2986.28	3633.16	5648.75	3428.66	0.745	94.663	16.779	5.642	3.24	-2.4
IASP	IASPA	s67	s67	s67-p9	1	2011-01-01	Pr67_Sele9_isolace1_1_526.wav	Piglet	male	LongIsolation	Isolation	LF	Neg	987.5	1387.69	2461.76	1216	0.08	54.492	NA	NA	7.78	-2.4
IASP	IASPA	92	92	92_6a	1	2008-01-01	AftnurSow92Pig6a_5.WAV	Piglet	male	AfterNursing	AfterNursing	LF	Pos	1202.18	1414.62	2529.67	1188.52	0.102	171.623	14.752	11.634	10.13	-2.399
FBN	FBN	349	4700	5130	1	2014-05-01	01052014_VT7_HFs2.wav	Weaner	female	NovelObject	NovelObject	HF	Neg	1009.55	4112.28	6564.81	401.094	0.399	163.727	16.272	10.062	4.28	-2.399
IASP	IASPA	s99	s99	s99-p2	1	2011-01-01	Pr99_Sele2_isolalce2_1_185.wav	Piglet	male	ShortIsolation	Isolation	LF	Neg	667.836	1398.07	3114.73	717.497	0.315	109.554	27.018	4.055	0.85	-2.399
FBN	FBN	343	4644	1713	1	2014-03-20	20032014_VT11_HFs3.wav	Weaner	female	OpenField	Isolation	HF	Neg	5014.69	6857.11	8395.81	7609.76	0.288	123.715	12.14	10.191	3.06	-2.398
IASP	IASPB	s55	s55	s55-p06	1	2011-01-01	Pr55_Sele06Na_3min_7.wav	Piglet	male	ShortReunion	Reunion	LF	Pos	513.909	1238.07	7660.6	564.639	0.075	17.868	13.393	1.334	3.45	-2.397
IASP	IASPA	s41	s41	s41-p09	1	2011-01-01	s41-p09-06-hf-low-27.wav	Piglet	female	Backtest	Restrain	HF	Neg	920.293	4464.78	8952.77	595.789	1.055	176.838	21.796	8.113	2.4	-2.397
IASP	IASPA	8	8	8_14	1	2008-01-01	ReunSow8Pig14_27.WAV	Piglet	male	Reunion	Reunion	LF	Pos	312.649	1068.28	3084.57	258.378	0.634	121.369	22.071	5.499	3.13	-2.397
IASP	IASPC	s48	s48	s48-p05	1	2011-04-26	s48p05_cas-cut-002.wav	Piglet	male	CasCut	Castration	HF	Neg	4119.89	5517.94	8576.13	4285.66	0.803	144.04	16.822	8.563	5.85	-2.396
NMBU	NMBU	Pair1	1	Pair1	Pair1	2017-06-24	pair1enrichedback	GrFinishing	male	RunFromEnriched	Run	LF	Pos	150.063	215.945	921.823	155.792	0.163	118.827	18.362	6.471	7.5	-2.396
IASP	IASPC	s36	s36	s36-p02	1	2011-03-29	s36p02_cas-shear-003.wav	Piglet	male	CasShear	Castration	HF	Neg	1750.68	3125.08	7237.63	2270.09	0.412	102.123	13.333	7.659	0.69	-2.395
IASP	IASPA	24	24	24_6	1	2008-01-01	CrushSow24Pig6_13.WAV	Piglet	female	Crushing	Crushing	LF	Neg	373.741	2010.64	3902.54	368.569	0.732	121.145	25.277	4.793	6.42	-2.395
IASP	IASPC	s55	s55	s55-p07	1	2011-04-26	s55p07_cas-cut-001.wav	Piglet	male	CasCut	Castration	HF	Neg	1933.17	3137.02	6774.77	2419.34	1.032	95.434	22.782	4.189	4.79	-2.393
FBN	FBN	349	4419	5144	1	2014-05-01	01052014_VT15_HFs4.wav	Weaner	female	OpenField	Isolation	HF	Neg	2811.45	4814.6	6231.6	5280.9	0.732	108.301	19.814	5.466	6.73	-2.391
IASP	IASPA	s47	s47	s47-p08	1	2011-01-01	s47-p08-06-hf-max-21.wav	Piglet	male	Backtest	Restrain	HF	Neg	3896.28	5717.42	7991.99	3756.09	0.91	171.386	16.492	10.392	8.64	-2.389
IASP	IASPC	s47	s47	s47-p08	1	2011-04-26	s47p08_sham-fix-002.wav	Piglet	male	ShamFix	Restrain	HF	Neg	3120.93	3880.14	6430.89	3515.56	0.816	94.938	18.99	4.999	2.67	-2.389
NMBU	NMBU	Pair10	3	Pair10	Pair10	2017-06-09	Pair10enrichedtrial2-LFs003-notsure.wav	GrFinishing	female	Enriched	Enriched	LF	Pos	168.272	309.925	1425.31	257.633	0.208	160.39	21.655	7.406	2.4	-2.389
ETHZ	ETHZ	1	2	27	1	2014-08-25	Isolation-pig27-20.wav	Weaner	male	Isolation	Isolation	LF	Neg	250.868	464.74	1925.49	106.804	0.276	124.126	29.001	4.28	1.37	-2.389
IASP	IASPB	s67	s67	s67-p03	1	2011-01-01	Pr67_Sele03Na_3min_4.wav	Piglet	female	ShortReunion	Reunion	LF	Pos	338.688	989.336	4797.76	178.019	0.101	104.512	4.934	21.181	6.35	-2.388
IASP	IASPA	92	92	92_6	1	2008-01-01	ReunSow92Pig6_26.WAV	Piglet	male	Reunion	Reunion	LF	Pos	1396.93	1979.65	2157.62	2035.62	0.107	162.323	14.051	11.553	10.09	-2.388
IASP	IASPA	s48	s48	s48-p09	1	2011-01-01	s48-p09-08-hf-max-20.wav	Piglet	male	Backtest	Restrain	HF	Neg	2427.82	4179.6	8796.93	541.241	0.66	172.189	17.431	9.878	4.88	-2.388
INRA	INRA	NA	NA	16	16	2017-05-10	1002-10-5-2017-SCREAM-117-540.273-541.044-R.wav	Finishing	NA	Restraint	Restrain	HF	Neg	1370.98	1656.56	3494.76	1464.34	0.771	59.354	26.595	2.232	7.47	-2.388
FBN	FBN	343	4644	1716	1	2014-03-24	24032014_VT2_HFs5.wav	Weaner	female	Isolation	Isolation	HF	Neg	3876.89	5233.81	6898.04	3765.45	0.338	108.566	19.22	5.649	4.98	-2.387
IASP	IASPC	s53	s53	s53-p06	1	2011-03-08	s53p06_sham-fix-001.wav	Piglet	male	ShamFix	Restrain	HF	Neg	3856.91	4469.45	5711.12	3994.89	0.693	133.138	19.469	6.839	3.92	-2.387
IASP	IASPB	s55	s55	s55-p07	1	2011-01-01	Pr55_Sele07Na_8min_32.wav	Piglet	male	LongReunion	Reunion	HF	Pos	462.028	2641.91	10912.5	527.514	0.069	11.697	NA	NA	5.46	-2.387
IASP	IASPA	s08	s08	s08-p06	1	2011-01-01	s08-p06-02-lf-max-23.wav	Piglet	female	Backtest	Restrain	LF	Neg	556.256	1714.86	7310.66	527.902	0.437	184.585	17.182	10.743	1.91	-2.386
FBN	FBN	343	3883	5102	1	2014-03-20	20032014_VT7_HFs5.wav	Weaner	female	OpenField	Isolation	HF	Neg	1746	4654.15	6527.75	431.38	0.46	166.4	20.646	8.06	2.25	-2.386
IASP	IASPA	s55	s55	s55-p07	1	2011-01-01	s55-p07-05-hf-max-19.wav	Piglet	male	Backtest	Restrain	HF	Neg	3309.91	4258.75	6467.49	3121.9	1.645	134.494	21.277	6.321	3.46	-2.386
IASP	IASPB	s19	s19	s19-p04	1	2011-01-01	Pr19_Sele04Na_8min_36.wav	Piglet	male	LongReunion	Reunion	LF	Pos	1541.14	2290.29	3194.55	2467.22	0.08	45.331	6.25	7.253	8.04	-2.385
IASP	IASPC	s55	s55	s55-p06	1	2011-04-26	s55p06_sham-fix-002.wav	Piglet	male	ShamFix	Restrain	HF	Neg	791.812	3812.16	6982.27	7644.04	0.836	87.306	22.131	3.945	6.34	-2.385
NMBU	NMBU	Pair7	2	Pair7	Pair7	2017-06-08	Pair7barrenTrial2-LFs002.wav	GrFinishing	male	Barren	Barren	LF	Neg	143.152	292.256	1120.05	253.638	0.427	147.709	21.088	7.004	0.69	-2.384
IASP	IASPC	s53	s53	s53-p07	1	2011-03-08	s53p07_cas-fix-001.wav	Piglet	male	CasFix	Castration	HF	Neg	2848.91	5050.3	7366.79	3191.07	1.009	76.543	26.754	2.861	7.65	-2.383
INRA	INRA	NA	NA	6	6	2017-04-26	1004-26-4-2017-SCREAM-12-107.890-108.523-R.wav	Finishing	NA	Restraint	Restrain	LF	Neg	89.756	198.63	1491.97	88.29	0.633	107.431	30.028	3.578	6.42	-2.382
IASP	IASPB	s55	s55	s55-p02	1	2011-01-01	Pr55_Sele02Na_3min_22.wav	Piglet	female	ShortReunion	Reunion	LF	Pos	239.584	942.181	4308.8	179.961	0.115	139.401	13.079	10.658	5.71	-2.381
FBN	FBN	409	4737	2265	1	2014-07-24	24072014_VT6_HFs1.wav	Weaner	female	OpenField	Isolation	HF	Neg	871.765	2624.98	5749.21	317.098	0.089	45.408	NA	NA	2.3	-2.38
IASP	IASPB	s39	s39	s39-p09	1	2011-01-01	Pr39_Sele09Na_3min_9.wav	Piglet	male	ShortReunion	Reunion	LF	Pos	173.575	370.127	2027.25	168.087	0.136	53.914	11.031	4.887	9.37	-2.379
IASP	IASPA	39	39	FI39pX	1	2008-01-01	FI39pXn06.WAV	Piglet	NA	Fighting	Fighting	LF	Neg	482.829	928.445	2467.84	419.609	0.219	129.595	20.524	6.314	2.94	-2.378
FBN	FBN	409	4737	2265	1	2014-07-24	24072014_VT6_HFs5.wav	Weaner	female	OpenField	Isolation	HF	Neg	778.763	3914.14	6972.31	408.788	0.227	117.336	8.799	13.335	6.08	-2.375
IASP	IASPA	s99	s99	s99-p07	1	2011-01-01	s99-p07-01-hf-low-35.wav	Piglet	female	Backtest	Restrain	HF	Neg	2806.09	3978.28	7823.68	2836.57	0.551	187.517	14.528	12.907	6.75	-2.375
IASP	IASPC	s36	s36	s36-p02	1	2011-03-29	s36p02_cas-cut-002.wav	Piglet	male	CasCut	Castration	HF	Neg	3167.23	3745.17	4831.17	3266.59	0.636	135.551	21.222	6.387	3.42	-2.375
IASP	IASPA	92	92	92_6a	1	2008-01-01	AftnurSow92Pig6a_11.WAV	Piglet	male	AfterNursing	AfterNursing	LF	Pos	1561.76	2312.62	3295.36	2238.16	0.123	177.619	4.062	43.732	7.33	-2.374
IASP	IASPC	s47	s47	s47-p10	1	2011-04-26	s47p10_cas-shear-002.wav	Piglet	male	CasShear	Castration	HF	Neg	2548.95	3132.09	6528.42	2549.18	0.898	149.194	20.591	7.245	4.97	-2.373
IASP	IASPA	s67	s67	s67-p5	1	2011-01-01	Pr67_Sele5_isolace1_1_143.wav	Piglet	female	LongIsolation	Isolation	LF	Neg	642.228	1403.79	5817.89	577.538	0.064	28.329	NA	NA	3.97	-2.373
ETHZ	ETHZ	1	1	15	3	2014-08-25	Positive-pig15-8.wav	Weaner	male	Positive	Enriched	LF	Pos	268.98	546.035	2216.59	387.947	0.215	107.309	23.255	4.615	0.63	-2.372
IASP	IASPA	s47	s47	s47-p04	1	2011-01-01	s47-p04-02-hf-med-47.wav	Piglet	male	Backtest	Restrain	HF	Neg	4234.12	6426.13	8484.04	3431.57	1.03	141.396	14.562	9.71	7.8	-2.371
FBN	FBN	346	4700	5130	1	2014-05-05	05052014_VT7_HFs5.wav	Weaner	female	Isolation	Isolation	HF	Neg	1092.84	2370.94	5313.08	2156.96	0.305	114.394	21.319	5.366	1.83	-2.371
IASP	IASPC	s59	s59	s59-p03	1	2011-03-08	s59p03_sham-cut-001.wav	Piglet	male	ShamCut	Restrain	HF	Neg	3353.25	3996.79	5562.98	3295.2	1.141	140.222	31.562	4.443	3.5	-2.371
IASP	IASPC	s67	s67	s67-p01	1	2011-04-26	s67p01_sham-fix-001.wav	Piglet	male	ShamFix	Restrain	HF	Neg	3648.42	4880.52	7293.36	4416.4	0.216	130.087	6.955	18.704	4.57	-2.37
IASP	IASPA	s41	s41	s41-p06	1	2011-01-01	s41-p06-05-hf-max-31.wav	Piglet	female	Backtest	Restrain	HF	Neg	4416.76	7334.3	9463.87	3799.72	1.139	142.753	15.361	9.293	3.29	-2.369
IASP	IASPC	s08	s08	s08-p01	1	2011-04-26	s08p01_cas-fix-004.wav	Piglet	male	CasFix	Castration	HF	Neg	3365.45	5896.75	7934.8	3277.67	0.758	106.475	21.756	4.894	2.84	-2.369
IASP	IASPA	92	92	92_6	1	2008-01-01	ReunSow92Pig6_14.WAV	Piglet	male	Reunion	Reunion	LF	Pos	1655.29	2081	3745.74	2051.71	0.118	85.1	4.232	20.108	6.7	-2.368
IASP	IASPA	s02	s02	s02-p01	1	2011-01-01	s02-p01-01-hf-max-17.wav	Piglet	male	Backtest	Restrain	HF	Neg	3118.6	5885	9751.81	3463.86	0.502	193.388	12.945	14.939	3.58	-2.368
IASP	IASPA	s41	s41	s41-p05	1	2011-01-01	s41-p05-02-lf-max-67.wav	Piglet	male	Backtest	Restrain	LF	Neg	388.22	771.944	2796.65	506.669	0.341	141.159	24.927	5.663	0.81	-2.368
FBN	FBN	349	4422	1897	1	2014-05-01	01052014_VT4_HFs1.wav	Weaner	female	NovelObject	NovelObject	HF	Neg	1889.34	3838.39	5552.18	2154.04	0.155	118.669	9.656	12.29	4.07	-2.367
ETHZ	ETHZ	1	2	27	1	2014-08-27	Positive-pig27-3.wav	Weaner	male	Positive	Enriched	LF	Pos	270.574	533.998	2443.5	340.674	0.276	123.652	30.761	4.02	2.21	-2.367
FBN	FBN	406	4514	2246	1	2014-05-05	28072014_VT8_HFm3.wav	Weaner	female	Isolation	Isolation	HF	Neg	1256.12	3870.84	7433.25	1509.72	0.593	117.445	31.187	3.766	2.37	-2.365
IASP	IASPA	s67	s67	s67-p9	1	2011-01-01	Pr67_Sele9_isolace1_1_387.wav	Piglet	male	LongIsolation	Isolation	LF	Neg	633.705	2146	3653.04	223.699	0.256	168.55	13.672	12.328	4.43	-2.364
IASP	IASPC	s55	s55	s55-p03	1	2011-04-26	s55p03_sham-fix-003.wav	Piglet	male	ShamFix	Restrain	HF	Neg	2945.62	3439	5256.15	3340.49	0.517	121.269	14.511	8.357	4.84	-2.364
IASP	IASPA	75	75	75_2	1	2008-01-01	AftnurSow75Pig2_10.WAV	Piglet	male	AfterNursing	AfterNursing	LF	Pos	327.763	603.5	2071.93	482.698	0.305	100.855	21.284	4.739	3.44	-2.364
IASP	IASPA	s47	s47	s47-p13	1	2011-01-01	Pr47_Sele13_isolace2_1_242.wav	Piglet	female	LongIsolation	Isolation	HF	Neg	753.468	4924.43	8212.33	264.407	0.176	251.662	8.524	29.525	2.67	-2.362
IASP	IASPB	s13	s13	s13-p01	1	2011-01-01	Pr13_Sele01Na_8min_30_2.wav	Piglet	male	LongReunion	Reunion	LF	Pos	473.886	1662.23	7609.83	556.772	0.08	55.265	6.248	8.845	3.03	-2.361
FBN	FBN	436_1	16875	13098	1	2015-02-05	05022015_VT5_HFs5.wav	Weaner	male	Restrain	Restrain	HF	Neg	649.774	3360.62	6880.72	425.433	0.913	99.896	24.655	4.052	2.63	-2.359
FBN	FBN	409	4514	2246	1	2014-07-24	24072014_VT8_HFs5.wav	Weaner	female	OpenField	Isolation	HF	Neg	724.78	2986.48	5907.38	415.143	0.438	142.402	9.133	15.592	5.57	-2.357
IASP	IASPA	s13	s13	s13-p09	1	2011-01-01	s13-p09-03-hf-low-17.wav	Piglet	female	Backtest	Restrain	HF	Neg	4044.59	5331.17	9107.16	4600.3	1.202	159.59	17.474	9.133	6.17	-2.357
IASP	IASPA	s13	s13	s13-p01	1	2011-01-01	s13-p01-04-lf-med-14.wav	Piglet	male	Backtest	Restrain	LF	Neg	540.754	1699.84	5981.41	516.279	0.423	179.687	18.904	9.505	-0.17	-2.357
IASP	IASPC	s19	s19	s19-p04	1	2011-03-29	s19p04_sham-fix-001.wav	Piglet	male	ShamFix	Restrain	LF	Neg	317.328	1286.53	5189.72	418.156	0.504	77.065	18.859	4.086	4.61	-2.355
IASP	IASPC	s48	s48	s48-p09	1	2011-04-26	s48p09_sham-cut-012.wav	Piglet	male	ShamCut	Restrain	HF	Neg	3014.01	3586.26	5776.87	3216.78	0.63	149.433	11.91	12.547	3.58	-2.354
NMBU	NMBU	Pair16	4	Pair16	Pair16	2017-06-07	Pair16barrenTrial1-LFsdouble007.wav	GrFinishing	male	Barren	Barren	LF	Neg	255.364	474.163	1730.66	261.3	0.455	195.441	29.668	6.588	3.61	-2.353
IASP	IASPB	s99	s99	s99-p09	1	2011-01-01	Pr99_Sele09Na_3min_23.wav	Piglet	male	ShortReunion	Reunion	HF	Pos	2117.45	3941.24	5193.69	4008.86	0.043	NA	NA	NA	8.16	-2.353
IASP	IASPA	27	27	FI27p5	1	2008-01-01	FI27p5n10.WAV	Piglet	male	Fighting	Fighting	LF	Neg	524.769	1294.11	4678.19	491.29	0.143	151.125	10.498	14.395	2.75	-2.351
IASP	IASPA	s13	s13	s13-p09	1	2011-01-01	s13-p09-03-hf-med-14.wav	Piglet	female	Backtest	Restrain	HF	Neg	5064.44	7723.46	12977.3	6844.5	1.788	110.662	18.179	6.087	4.66	-2.35
IASP	IASPB	s55	s55	s55-p02	1	2011-01-01	Pr55_Sele02Na_3min_39.wav	Piglet	female	ShortReunion	Reunion	LF	Pos	273.635	575.181	2573.65	342.301	0.064	3.917	7.815	0.501	0.25	-2.349
IASP	IASPB	s55	s55	s55-p07	1	2011-01-01	Pr55_Sele07Na_8min_37.wav	Piglet	male	LongReunion	Reunion	LF	Pos	397.981	1426.32	7172.17	197.186	0.107	10.772	18.746	0.575	4.16	-2.349
IASP	IASPA	s36	s36	s36-p10	1	2011-01-01	Pr36_Sele10_isolaceM_1_104.wav	Piglet	male	ShortIsolation	Isolation	LF	Neg	592.15	1136.12	3072.68	485.923	0.117	84.003	21.295	3.945	1.39	-2.349
IASP	IASPC	s55	s55	s55-p07	1	2011-04-26	s55p07_cas-cut-004.wav	Piglet	male	CasCut	Castration	HF	Neg	3106.53	4174.32	6051.12	2895.61	0.927	113.018	14.56	7.762	4.61	-2.348
IASP	IASPA	27	27	27_3	1	2008-01-01	ArmsSow27Pig3_2.WAV	Piglet	female	Arms	Restrain	HF	Neg	3539.88	4467.6	5496.3	4188.77	0.441	136.6	21.563	6.335	5.37	-2.347
IASP	IASPA	s80	s80	s80-p09	1	2011-01-01	s80-p09-08-hf-med-47.wav	Piglet	female	Backtest	Restrain	HF	Neg	2699.6	4384.05	8086.36	3072.22	0.593	186.352	21.935	8.496	5.18	-2.347
FBN	FBN	349	4422	5140	1	2014-05-01	01052014_VT5_HFs1.wav	Weaner	female	OpenField	Isolation	LF	Neg	473.731	2055.72	4375.98	410.131	0.366	162.115	16.398	9.886	4.1	-2.346
FBN	FBN	349	4422	5137	1	2014-05-01	01052014_VT8_HFs5.wav	Weaner	female	NovelObject	NovelObject	HF	Neg	618.405	2772.55	5515.63	404.587	0.289	58.963	17.331	3.402	5.97	-2.346
IASP	IASPA	3	3	3_11	1	2008-01-01	CrushSow3Pig11_11.WAV	Piglet	NA	Crushing	Crushing	HF	Neg	832.229	3690.57	6968.82	628.856	0.948	68.818	20.047	3.433	4.19	-2.346
IASP	IASPA	13	13	13_2	1	2008-01-01	ArmsSow13Pig2_12.WAV	Piglet	female	Arms	Restrain	HF	Neg	3695.7	4188.57	5556.49	3830.02	0.467	142.42	16.053	8.872	3.86	-2.344
IASP	IASPB	s80	s80	s80-p10	1	2011-01-01	Pr80_Sele10Na_8min_4.wav	Piglet	male	LongReunion	Reunion	LF	Pos	1460.56	2152.54	4624.74	1465.2	0.128	41.708	7.813	5.339	3.62	-2.342
IASP	IASPA	13	13	13_4	1	2008-01-01	ArmsSow13Pig4_11.WAV	Piglet	male	Arms	Restrain	HF	Neg	3411.3	4397.57	5974.14	3918.65	0.754	86.593	20.557	4.212	1.8	-2.342
IASP	IASPC	s47	s47	s47-p04	1	2011-04-26	s47p04_sham-cut-010.wav	Piglet	male	ShamCut	Restrain	HF	Neg	2624.91	3462.04	6144.51	2618.15	0.965	118.706	22.282	5.328	4.71	-2.342
FBN	FBN	349	4700	5130	1	2014-05-01	01052014_VT7_LFs5.wav	Weaner	female	NovelObject	NovelObject	LF	Neg	128.051	334.672	1236.92	123.022	0.35	108.213	31.471	3.438	11	-2.341
IASP	IASPA	s19	s19	s19-p03	1	2011-01-01	s19-p03-03-hf-med-08.wav	Piglet	male	Backtest	Restrain	HF	Neg	3132.98	3439.24	5879.65	3259.43	0.619	161.557	13.741	11.757	8.7	-2.34
IASP	IASPC	s99	s99	s99-p08	1	2011-04-26	s99p08_cas-fix-003.wav	Piglet	male	CasFix	Castration	HF	Neg	3227.55	6182.46	9867.74	3468.74	0.489	112.822	17.383	6.49	0.04	-2.339
IASP	IASPB	s99	s99	s99-p09	1	2011-01-01	Pr99_Sele09Na_3min_13.wav	Piglet	male	ShortReunion	Reunion	HF	Pos	1752.02	2859.19	5292.2	2147.84	0.085	37.322	11.722	3.184	7.92	-2.338
FBN	FBN	349	4536	5132	1	2014-05-01	01052014_VT6_HFs5.wav	Weaner	female	OpenField	Isolation	HF	Neg	2419.52	3936.83	6470.22	2427.92	0.094	118.158	NA	NA	3.52	-2.337
NMBU	NMBU	pair3	1	pair3	pair3	2017-06-21	pair3barrenback	GrFinishing	male	RunFromBarren	Run	LF	Pos	160.433	307.298	1605.9	176.471	0.603	175.576	19.887	8.829	4.91	-2.336
IASP	IASPC	s41	s41	s41-p05	1	2011-04-26	s41p05_cas-fix-003.wav	Piglet	male	CasFix	Castration	HF	Neg	2413.32	2747.68	3613.2	2723.75	0.482	172.435	16.6	10.387	6.4	-2.335
FBN	FBN	349	4422	1897	1	2014-05-01	01052014_VT4_HFs2.wav	Weaner	female	NovelObject	NovelObject	HF	Neg	3305.66	5255.71	7164	2244.36	0.178	103.337	14.082	7.338	3.5	-2.334
FBN	FBN	436_2	16876	13165	1	2015-02-05	05022015_VT14_HFs6.wav	Weaner	male	Restrain	Restrain	HF	Neg	2740.6	5609.38	7500.56	7177.27	2.003	73.691	26.962	2.733	4.27	-2.334
IASP	IASPA	s19	s19	s19-p3	1	2011-01-01	Pr19_Sele3_isolaceM_1_97.wav	Piglet	male	ShortIsolation	Isolation	HF	Neg	2818.37	3679.82	5898.96	2872.45	0.816	112.748	21.446	5.257	7.64	-2.333
ETHZ	ETHZ	1	1	25	8	2014-08-26	Positive-pig25-10.wav	Weaner	female	Positive	Enriched	LF	Pos	256.089	620.139	2345.18	368.835	0.326	108.246	24.567	4.406	1.03	-2.333
IASP	IASPA	s36	s36	s36-p07	1	2011-01-01	s36-p07-05-hf-med-32.wav	Piglet	female	Backtest	Restrain	HF	Neg	3216.85	3795.93	5754.29	3552.87	0.777	198.085	16.729	11.841	5.79	-2.332
FBN	FBN	409	4733	2283	1	2014-07-24	24072014_VT15_HFm3.wav	Weaner	female	OpenField	Isolation	HF	Neg	1796.8	3702.82	6270.09	2385.64	0.178	133.139	22.532	5.909	3.68	-2.332
FBN	FBN	340	4733	5091	1	2014-02-27	27022014_VT2_HFs2.wav	Weaner	female	OpenField	Isolation	HF	Neg	3816.78	5821.28	7621.82	4781.36	0.144	143.704	6.937	20.715	0.76	-2.331
FBN	FBN	337	4344	1448	1	2014-02-06	06022014_VT15_HFm5.wav	Weaner	female	OpenField	Isolation	HF	Neg	2170.49	4717.29	6586.37	2326.57	0.427	96.974	28.11	3.45	2.28	-2.331
IASP	IASPB	s48	s48	s48-p09	1	2011-01-01	Pr48_Sele09Na_8min_24.wav	Piglet	male	LongReunion	Reunion	LF	Pos	745.587	2353.2	7758.05	617.403	0.107	51.62	18.746	2.754	3.72	-2.33
IASP	IASPC	s41	s41	s41-p05	1	2011-04-26	s41p05_cas-fix-005.wav	Piglet	male	CasFix	Castration	HF	Neg	3262.56	4140.35	6048.44	3325.4	0.938	95.955	25.041	3.832	2.98	-2.33
IASP	IASPC	s47	s47	s47-p10	1	2011-04-26	s47p10_cas-fix-006.wav	Piglet	male	CasFix	Castration	HF	Neg	2777.41	3250.17	6976.17	2795.12	0.885	164.158	20.342	8.07	6.24	-2.328
IASP	IASPC	s59	s59	s59-p04	1	2011-03-08	s59p04_cas-shear-001.wav	Piglet	male	CasShear	Castration	HF	Neg	3787.95	4622	6348.14	3800.86	1.036	145.373	22.683	6.409	3.22	-2.327
IASP	IASPA	s36	s36	s36-p02	1	2011-01-01	s36-p02-06-hf-max-23.wav	Piglet	male	Backtest	Restrain	HF	Neg	3680.98	4615.99	7005.49	3935.24	1.119	120.3	23.677	5.081	5.24	-2.327
IASP	IASPA	13	13	13_2	1	2008-01-01	ArmsSow13Pig2_33.WAV	Piglet	female	Arms	Restrain	HF	Neg	3503.88	4024.91	5548.65	3727.58	1.035	121.976	25.598	4.765	4.78	-2.326
IASP	IASPA	s39	s39	s39-p8	1	2011-01-01	Pr39_Sele8_opr3_54a.wav	Piglet	female	ShortIsolation	Isolation	HF	Neg	3000.94	3699.68	5433.92	3537.38	0.44	177.429	12.5	14.194	4.35	-2.325
IASP	IASPA	92	92	92_6	1	2008-01-01	ReunSow92Pig6_38.WAV	Piglet	male	Reunion	Reunion	LF	Pos	734.482	1232.96	1895.93	1237.11	0.23	147.103	17.426	8.442	8.22	-2.325
IASP	IASPA	8	8	8_14	1	2008-01-01	ReunSow8Pig14_12.WAV	Piglet	male	Reunion	Reunion	LF	Pos	367.287	842.69	2281.06	36.379	0.538	146.94	23.228	6.326	1.37	-2.325
IASP	IASPA	s55	s55	s55-p8	1	2011-01-01	Pr55_Sele8_isolace2_1_134.wav	Piglet	male	ShortIsolation	Isolation	LF	Neg	728.304	1776.79	6843.29	218.343	0.139	70.172	18.026	3.893	2.76	-2.323
IASP	IASPA	s36	s36	s36-p02	1	2011-01-01	s36-p02-06-hf-low-19.wav	Piglet	male	Backtest	Restrain	HF	Neg	3493.74	5423.34	9013.13	3666.6	0.902	128.934	18.837	6.845	5.79	-2.322
IASP	IASPC	s47	s47	s47-p10	1	2011-04-26	s47p10_cas-fix-001.wav	Piglet	male	CasFix	Castration	HF	Neg	2734.92	3004.79	3749.6	2995.03	0.265	261.915	13.186	19.863	7.74	-2.321
IASP	IASPA	39	39	FI39pX	1	2008-01-01	FI39pXn01.WAV	Piglet	NA	Fighting	Fighting	HF	Neg	2866.66	3274.61	5001.47	3113.72	0.267	152.837	18.737	8.157	5.18	-2.321
FBN	FBN	340	4733	5091	1	2014-02-27	27022014_VT2_HFm3.wav	Weaner	female	OpenField	Isolation	HF	Neg	2799.22	5111.02	6815.35	6036.6	0.194	160.708	20.615	7.796	-0.28	-2.321
IASP	IASPB	s48	s48	s48-p02	1	2011-01-01	Pr48_Sele02Na_3min_25.wav	Piglet	female	ShortReunion	Reunion	LF	Pos	1259.9	1862.24	4187.56	1287.57	0.069	5.889	14.423	0.408	6.38	-2.32
ETHZ	ETHZ	1	1	20	4	2014-08-26	Positive-pig20-12.wav	Weaner	female	Positive	Enriched	LF	Pos	254.579	563.269	2038.85	194.807	0.214	123.025	16.339	7.53	1.68	-2.32
ETHZ	ETHZ	2	3	35	17	2014-09-15	Positive-pig35-20.wav	Weaner	male	Positive	Enriched	LF	Pos	228.536	451.401	1801.29	118.79	0.273	114.612	16.47	6.959	-1.66	-2.32
FBN	FBN	346	4536	1889	1	2014-05-05	05052014_VT13_HFs5.wav	Weaner	female	Isolation	Isolation	HF	Neg	319.084	3944.09	6218.4	98.193	0.15	104.368	23.383	4.463	4.36	-2.32
IASP	IASPB	s41	s41	s41-p06	1	2011-01-01	Pr41_Sele06Na_8min_2.wav	Piglet	female	LongReunion	Reunion	LF	Pos	454.19	987.291	4955.86	487.047	0.083	25.502	12.1	2.108	0.46	-2.318
IASP	IASPC	s47	s47	s47-p06	1	2011-04-26	s47p06_cas-shear-007.wav	Piglet	male	CasShear	Castration	HF	Neg	2496.48	3321.22	6243.46	2502.75	0.503	135.942	20.887	6.509	2.72	-2.318
IASP	IASPB	s48	s48	s48-p06	1	2011-01-01	Pr48_Sele06Na_8min_28_8.wav	Piglet	male	LongReunion	Reunion	LF	Pos	476.453	1218.37	6949.2	479.748	0.069	75.916	NA	NA	5.4	-2.318
IASP	IASPB	s55	s55	s55-p11	1	2011-01-01	Pr55_Sele11Na_3min_17.wav	Piglet	female	ShortReunion	Reunion	LF	Pos	505.874	1254.11	5999.19	536.579	0.08	29.425	6.25	4.708	1.5	-2.317
IASP	IASPA	s80	s80	s80-p6	1	2011-01-01	Pr80_Sele6_isolace2_1_150.wav	Piglet	female	LongIsolation	Isolation	LF	Neg	810.505	1368.27	3080.24	1255.68	0.091	60.924	11.037	5.52	4.99	-2.317
IASP	IASPA	92	92	92_6a	1	2008-01-01	AftnurSow92Pig6a_10.WAV	Piglet	male	AfterNursing	AfterNursing	LF	Pos	1326.71	1917.86	3537.17	1259.89	0.127	145.525	3.923	37.091	5.74	-2.316
FBN	FBN	349	4422	5136	1	2014-05-01	01052014_VT2_HFs3.wav	Weaner	female	NovelObject	NovelObject	HF	Neg	3178.74	4622.74	6013.71	4701.05	0.122	151.606	12.289	12.337	3	-2.316
IASP	IASPC	s55	s55	s55-p08	1	2011-04-26	s55p08_cas-cut-002.wav	Piglet	male	CasCut	Castration	HF	Neg	2298.07	3121.93	3475.68	3165.48	0.341	185.34	13.2	14.041	8.88	-2.315
IASP	IASPA	s48	s48	s48-p02	1	2011-01-01	s48-p02-07-hf-med-24.wav	Piglet	female	Backtest	Restrain	HF	Neg	6466.79	7574.77	11005	7018.61	1.988	217.935	14.083	15.475	4.58	-2.315
IASP	IASPA	s13	s13	s13-p05	1	2011-01-01	s13-p05-02-hf-med-20.wav	Piglet	male	Backtest	Restrain	HF	Neg	3801.68	6083.01	9081.7	3891.22	0.877	170.159	18.244	9.327	5.3	-2.315
NMBU	NMBU	pair16	4	pair16	pair16	2017-06-21	pair16enrichedforth	GrFinishing	male	RunToEnriched	Run	LF	Pos	127.313	232.118	1179.99	114.908	0.19	205.847	18.41	11.181	-0.07	-2.315
IASP	IASPA	s48	s48	s48-p08	1	2011-01-01	s48-p08-05-hf-med-30.wav	Piglet	female	Backtest	Restrain	HF	Neg	3150.19	6358	9388.7	3082.19	1.46	187.399	17.811	10.522	5.05	-2.313
IASP	IASPC	s08	s08	s08-p01	1	2011-04-26	s08p01_cas-fix-006.wav	Piglet	male	CasFix	Castration	HF	Neg	3710.46	4605.95	7927.89	3663.35	0.658	75.405	23.561	3.2	4.73	-2.313
IASP	IASPC	s48	s48	s48-p09	1	2011-04-26	s48p09_sham-cut-005.wav	Piglet	male	ShamCut	Restrain	HF	Neg	3136.74	3820.88	5118.77	3483.97	0.521	109.722	17.28	6.35	3.13	-2.312
IASP	IASPA	s08	s08	s08-p06	1	2011-01-01	s08-p06-02-lf-med-42.wav	Piglet	female	Backtest	Restrain	LF	Neg	556.196	1304.89	5112.87	503.037	0.501	153.769	17.958	8.563	-0.27	-2.312
IASP	IASPA	s39	s39	s39-p05	1	2011-01-01	s39-p05-06-hf-med-27.wav	Piglet	female	Backtest	Restrain	HF	Neg	3400.18	4255.04	6917.86	3623.82	0.865	215.675	10.989	19.626	5.81	-2.311
IASP	IASPA	13	13	13_4	1	2008-01-01	ArmsSow13Pig4_5.WAV	Piglet	male	Arms	Restrain	HF	Neg	3108.91	3804.38	5718.14	3696.36	0.856	126.51	15.778	8.018	5.5	-2.311
IASP	IASPA	s41	s41	s41-p02	1	2011-01-01	s41-p02-07-hf-max-09.wav	Piglet	male	Backtest	Restrain	HF	Neg	3242.86	5462.72	7726.9	3529.69	0.919	136.464	19.041	7.167	5.87	-2.311
IASP	IASPA	s08	s08	s08-p3	1	2011-01-01	Pr08_Sele3_isolace2_1_200b.wav	Piglet	female	LongIsolation	Isolation	HF	Neg	3107.1	3582.06	5118.14	3245.6	0.405	138.826	16.033	8.659	4.74	-2.31
ETHZ	ETHZ	1	2	27	1	2014-08-27	Positive-pig27-5.wav	Weaner	male	Positive	Enriched	LF	Pos	228.506	452.781	1830.18	83.467	0.222	92.77	33.857	2.74	-1.13	-2.31
FBN	FBN	343	4644	5104	1	2014-03-20	20032014_VT13_HFs2.wav	Weaner	female	NovelObject	NovelObject	HF	Neg	684.576	3414.57	6072.17	354.024	0.105	81.014	14.229	5.694	1.34	-2.309
IASP	IASPA	s36	s36	s36-p01	1	2011-01-01	s36-p01-02-hf-max-13.wav	Piglet	female	Backtest	Restrain	HF	Neg	3954.03	7950.03	11808.8	4297.23	0.757	155.597	17.169	9.063	4.15	-2.309
IASP	IASPC	s99	s99	s99-p09	1	2011-04-26	s99p09_sham-fix-003.wav	Piglet	male	ShamFix	Restrain	HF	Neg	1035.23	3209.65	6125.84	5954.64	0.341	135.244	19.055	7.098	4.2	-2.309
IASP	IASPA	s80	s80	s80-p08	1	2011-01-01	s80-p08-05-hf-med-11.wav	Piglet	male	Backtest	Restrain	HF	Neg	3687.89	4854.3	9022.14	4186.36	0.755	130.59	19.195	6.803	3.7	-2.308
IASP	IASPA	8	8	8_14	1	2008-01-01	ReunSow8Pig14_6.WAV	Piglet	male	Reunion	Reunion	LF	Pos	355.71	654.341	1468.48	509.473	0.334	230.18	10.494	21.934	1.52	-2.307
IASP	IASPA	s41	s41	s41-p5	1	2011-01-01	Pr41_Sele5_isolace1_1_59.wav	Piglet	male	ShortIsolation	Isolation	HF	Neg	753.878	3682.86	6422.11	5466.44	0.389	107.497	20.547	5.232	2.21	-2.307
FBN	FBN	409	4514	2246	1	2014-07-24	24072014_VT8_HFs6.wav	Weaner	female	OpenField	Isolation	LF	Neg	585.819	1732.09	4617.13	432.144	0.654	96.25	21.401	4.497	6.46	-2.307
IASP	IASPA	s99	s99	s99-p07	1	2011-01-01	s99-p07-01-lf-low-67.wav	Piglet	female	Backtest	Restrain	LF	Neg	524.91	890.52	3692.47	627.96	0.501	194.781	14.955	13.024	1.35	-2.306
NMBU	NMBU	pair16	4	pair16	pair16	2017-06-21	pair16enrichedforth	GrFinishing	male	RunToEnriched	Run	LF	Pos	141.752	260.145	1257.01	124.676	0.285	192.508	22.792	8.446	1.58	-2.306
IASP	IASPB	s55	s55	s55-p02	1	2011-01-01	Pr55_Sele02Na_3min_34.wav	Piglet	female	ShortReunion	Reunion	LF	Pos	379.665	1865.25	8336.02	313.055	0.053	NA	NA	NA	5.89	-2.305
NMBU	NMBU	Pair4	1	Pair4	Pair4	2017-06-13	Pair4barrenTrial3-LFs001.wav	GrFinishing	female	Barren	Barren	LF	Neg	145.833	338.3	1589.97	178.224	0.145	136.126	20.636	6.596	2.76	-2.303
IASP	IASPA	s55	s55	s55-p8	1	2011-01-01	Pr55_Sele8_isolace2_1_90.wav	Piglet	male	ShortIsolation	Isolation	LF	Neg	457.94	1089.91	2786.78	499.004	0.219	114.31	25.15	4.545	-0.15	-2.303
FBN	FBN	340	4514	1579	1	2014-02-27	27022014_VT1_HFm3.wav	Weaner	female	NovelObject	NovelObject	LF	Neg	147.414	350.04	1236.77	362.819	0.311	118.028	25.75	4.584	1.16	-2.301
FBN	FBN	343	4644	5107	1	2014-03-20	20032014_VT1_LFs1.wav	Weaner	female	NovelObject	NovelObject	LF	Neg	249.667	545.404	2258.25	135.337	0.488	76.731	31.749	2.417	0.28	-2.301
IASP	IASPA	s48	s48	s48-p05	1	2011-01-01	s48-p05-04-hf-max-18.wav	Piglet	male	Backtest	Restrain	LF	Neg	1200.45	2392.49	6433.03	594.727	0.446	111.339	16.814	6.622	1.72	-2.3
IASP	IASPA	s41	s41	s41-p05	1	2011-01-01	s41-p05-02-hf-low-41.wav	Piglet	male	Backtest	Restrain	HF	Neg	6018.87	7886.99	10691.9	6357.25	0.611	187.852	11.457	16.397	5.04	-2.299
IASP	IASPA	s41	s41	s41-p05	1	2011-01-01	s41-p05-02-hf-med-30.wav	Piglet	male	Backtest	Restrain	HF	Neg	4061.8	7033.22	8913.71	7420.71	0.768	185.099	16.916	10.942	4.59	-2.299
IASP	IASPC	s47	s47	s47-p04	1	2011-04-26	s47p04_sham-cut-005.wav	Piglet	male	ShamCut	Restrain	HF	Neg	2788.69	3437.62	6131.81	2777.04	0.791	112.804	20.85	5.41	5.27	-2.299
NMBU	NMBU	pair9	3	pair9	pair9	2017-06-21	pair9barrenback	GrFinishing	male	RunFromBarren	Run	LF	Pos	112.859	271.957	1277.57	82.361	0.44	173.322	24.977	6.939	3.87	-2.299
IASP	IASPA	8	8	8_14	1	2008-01-01	ReunSow8Pig14_15.WAV	Piglet	male	Reunion	Reunion	LF	Pos	218.343	716.109	2263.64	49.905	0.428	153.06	21.023	7.28	2.38	-2.297
IASP	IASPA	39	39	39_3	1	2008-01-01	BefnurSow39Pig3_15.WAV	Piglet	male	BeforeNursing	BeforeNursing	LF	Pos	430.973	1114.1	2988.19	429.926	0.144	81.552	13.857	5.885	1.97	-2.296
IASP	IASPA	s19	s19	s19-p01	1	2011-01-01	s19-p01-05-hf-med-10.wav	Piglet	male	Backtest	Restrain	HF	Neg	3766.41	5500.45	8304.22	3939.21	0.979	181.563	14.809	12.26	4.72	-2.296
NMBU	NMBU	pair10	3	pair10	pair10	2017-06-21	pair10enrichedback	GrFinishing	female	RunFromEnriched	Run	LF	Pos	200.037	488.458	1901.33	209.972	0.365	134.025	34.271	3.911	1.95	-2.296
IASP	IASPB	s55	s55	s55-p09	1	2011-01-01	Pr55_Sele09Na_8min_31.wav	Piglet	female	LongReunion	Reunion	LF	Pos	490.055	2028.92	9478.74	515.933	0.077	25.104	12.928	1.942	3.99	-2.295
IASP	IASPA	s41	s41	s41-p07	1	2011-01-01	s41-p07-01-hf-low-51.wav	Piglet	male	Backtest	Restrain	HF	Neg	2669.29	4805.28	7432.09	2270.66	1.356	146.355	21.023	6.962	-1.61	-2.294
IASP	IASPC	s99	s99	s99-p02	1	2011-04-26	s99p02_cas-shear-003.wav	Piglet	male	CasShear	Castration	LF	Neg	340.796	960.356	3602.76	162.368	0.629	116.732	27.022	4.32	1.35	-2.294
ETHZ	ETHZ	2	3	39	15	2014-09-15	Positive-pig39-1.wav	Weaner	female	Positive	Enriched	LF	Pos	239.94	485.73	1801.35	139.498	0.251	143.456	17.903	8.013	4.33	-2.293
FBN	FBN	340	4514	1579	1	2014-02-27	27022014_VT1_HFm5.wav	Weaner	female	OpenField	Isolation	HF	Neg	935.873	3693.5	6594.85	407.887	0.377	113.081	22.547	5.015	1.47	-2.292
FBN	FBN	340	4514	1579	1	2014-02-27	27022014_VT1_HFm5.wav	Weaner	female	OpenField	Isolation	HF	Neg	935.873	3693.5	6594.85	407.887	0.377	113.081	22.547	5.015	1.47	-2.292
IASP	IASPC	s55	s55	s55-p03	1	2011-04-26	s55p03_sham-cut-007.wav	Piglet	male	ShamCut	Restrain	HF	Neg	3335.55	4292.24	7702.49	3282.41	0.721	92.367	18.729	4.932	5.01	-2.291
FBN	FBN	409	4733	2283	1	2014-07-24	24072014_VT15_HFm1.wav	Weaner	female	OpenField	Isolation	HF	Neg	3014.9	4745.38	6637.3	7521.69	0.716	160.317	31.438	5.099	3.49	-2.291
IASP	IASPA	s39	s39	s39-p10	1	2011-01-01	s39-p10-01-hf-med-16.wav	Piglet	male	Backtest	Restrain	HF	Neg	2731.29	5371.18	8348.45	3846.78	0.693	98.723	22.367	4.414	4.46	-2.29
IASP	IASPA	92	92	92_6a	1	2008-01-01	AftnurSow92Pig6a_7.WAV	Piglet	male	AfterNursing	AfterNursing	LF	Pos	1160.62	1693.22	2552.03	2113.15	0.109	159.461	4.575	34.857	8.75	-2.289
IASP	IASPB	s13	s13	s13-p02	1	2011-01-01	Pr13_Sele02Na_3min_79.wav	Piglet	male	ShortReunion	Reunion	LF	Pos	179.895	706.001	5244.25	176.737	0.08	91.185	6.248	14.593	7.58	-2.289
IASP	IASPB	s55	s55	s55-p02	1	2011-01-01	Pr55_Sele02Na_3min_45.wav	Piglet	female	ShortReunion	Reunion	LF	Pos	305.628	801.044	3742.7	365.256	0.075	39.163	6.695	5.85	3.69	-2.289
FBN	FBN	409	4737	2265	1	2014-07-24	24072014_VT6_HFs6.wav	Weaner	female	OpenField	Isolation	HF	Neg	797.768	4136.39	5796.04	418.673	0.2	92.98	17.536	5.302	2.83	-2.289
IASP	IASPC	s41	s41	s41-p05	1	2011-04-26	s41p05_cas-fix-002.wav	Piglet	male	CasFix	Castration	HF	Neg	2927.51	3788.38	5514.11	2833.15	0.736	92.554	25.152	3.68	3.61	-2.289
IASP	IASPA	s47	s47	s47-p13	1	2011-01-01	s47-p13-07-hf-low-12.wav	Piglet	female	Backtest	Restrain	HF	Neg	1401.22	2479.44	4798.37	1503.43	0.25	164.406	9.99	16.457	4.84	-2.288
IASP	IASPB	s48	s48	s48-p06	1	2011-01-01	Pr48_Sele06Na_8min_38_1.wav	Piglet	male	LongReunion	Reunion	LF	Pos	409.649	852.568	3552.08	540.435	0.051	NA	NA	NA	-0.12	-2.288
IASP	IASPA	s39	s39	s39-p9	1	2011-01-01	Pr39_Sele9_opr2_185.wav	Piglet	male	ShortIsolation	Isolation	HF	Neg	1823.31	5618.05	6895.64	6176.02	0.595	74.706	25.227	2.961	3.26	-2.287
IASP	IASPA	13	13	13_4	1	2008-01-01	ArmsSow13Pig4_26.WAV	Piglet	male	Arms	Restrain	HF	Neg	3110.02	3789.59	5717.76	3359.04	0.902	93.33	28.269	3.301	3.06	-2.287
FBN	FBN	409	4733	2283	1	2014-07-24	24072014_VT15_HFs6.wav	Weaner	female	NovelObject	NovelObject	HF	Neg	3202.03	6397.46	7843.68	7727.91	0.078	30.077	6.436	4.673	4.88	-2.286
IASP	IASPA	s02	s02	s02-p3	1	2011-01-01	Pr02_Sele3_isolaceF_1_122.wav	Piglet	female	ShortIsolation	Isolation	LF	Neg	745.474	1892.77	5665.19	477.644	0.075	41.305	6.695	6.17	1.98	-2.286
IASP	IASPB	s67	s67	s67-p01	1	2011-01-01	Pr67_Sele01Na_3min_25.wav	Piglet	male	ShortReunion	Reunion	LF	Pos	554.925	2122.27	8855.78	167.879	0.075	25.525	6.698	3.811	4.09	-2.286
FBN	FBN	343	4644	5107	1	2014-03-20	20032014_VT1_HFs4.wav	Weaner	female	NovelObject	NovelObject	HF	Neg	2058.08	4728.05	7213.37	2388.91	0.444	93.785	16.897	5.55	4.46	-2.286
FBN	FBN	436_2	16876	13165	1	2015-02-05	05022015_VT14_HFs2.wav	Weaner	male	Restrain	Restrain	HF	Neg	2481.62	5559.41	7386.42	2125.01	2.796	86.521	27.537	3.142	3.75	-2.286
FBN	FBN	340	4737	5094	1	2014-03-03	03032014_VT13_HFs5.wav	Weaner	female	Isolation	Isolation	HF	Neg	559.998	2305.43	4982.28	358.979	0.122	58.188	16.397	3.549	3.69	-2.285
IASP	IASPC	s47	s47	s47-p06	1	2011-04-26	s47p06_cas-fix-001.wav	Piglet	male	CasFix	Castration	HF	Neg	1264.39	5156.95	7392.56	5916.61	0.696	76.449	25.868	2.955	4.82	-2.285
FBN	FBN	406	4631	5198	1	2014-05-05	28072014_VT3_HFs1.wav	Weaner	female	Isolation	Isolation	HF	Neg	1165.71	2968.77	5089.19	3525.97	0.133	84.133	11.273	7.463	1.4	-2.284
FBN	FBN	343	4527	1645	1	2014-03-20	20032014_VT9_HFs4.wav	Weaner	female	NovelObject	NovelObject	HF	Neg	333.284	2452.58	5990.28	388.896	0.227	81.91	21.982	3.726	3.46	-2.284
IASP	IASPC	s59	s59	s59-p03	1	2011-03-08	s59p03_sham-fix-001.wav	Piglet	male	ShamFix	Restrain	HF	Neg	4454.42	5687.15	9142.54	4686.35	0.799	166.212	23.155	7.178	4.64	-2.284
FBN	FBN	343	3898	1633	1	2014-03-20	20032014_VT5_HFs3.wav	Weaner	female	NovelObject	NovelObject	HF	Neg	1554.22	4178.54	6564.97	5951.8	0.122	77.075	20.485	3.763	2.24	-2.283
IASP	IASPA	87	87	87_1	1	2008-01-01	ArmsSow87Pig1_14.WAV	Piglet	male	Arms	Restrain	LF	Neg	536.859	1260.98	3637	557.022	0.22	155.143	6.82	22.747	1.63	-2.282
IASP	IASPA	s55	s55	s55-p3	1	2011-01-01	Pr55_Sele3_isolace2_1_330.wav	Piglet	male	LongIsolation	Isolation	HF	Neg	716.598	3403.88	7805.51	209.363	0.768	95.26	18.226	5.227	2.59	-2.282
NMBU	NMBU	Pair4	1	Pair4	Pair4	2017-06-13	Pair4barrenTrial3-LFm002.wav	GrFinishing	female	Barren	Barren	LF	Neg	233.668	415.094	1398.09	210.852	0.19	101.639	18.441	5.512	1.36	-2.282
IASP	IASPA	s55	s55	s55-p8	1	2011-01-01	Pr55_Sele8_isolace2_1_199.wav	Piglet	male	ShortIsolation	Isolation	HF	Neg	498.88	2642.92	7354.23	275.32	0.309	143.281	19.393	7.388	4.74	-2.28
IASP	IASPC	s59	s59	s59-p04	1	2011-03-08	s59p04_cas-cut-002.wav	Piglet	male	CasCut	Castration	HF	Neg	4300.06	5131.83	7285.18	4483.53	1.259	106.824	24.219	4.411	3.34	-2.28
NMBU	NMBU	pair10	3	pair10	pair10	2017-06-21	pair10enrichedback	GrFinishing	female	RunFromEnriched	Run	LF	Pos	195.143	681.817	2861.46	143.169	0.127	108.869	15.688	6.939	3.85	-2.278
IASP	IASPA	27	27	27_6	1	2008-01-01	ArmsSow27Pig6_16.WAV	Piglet	male	Arms	Restrain	HF	Neg	2602.9	4543.16	7170.32	2470.19	0.885	82.013	20.347	4.031	4.12	-2.278
IASP	IASPA	s99	s99	s99-p2	1	2011-01-01	Pr99_Sele2_isolalce2_1_213.wav	Piglet	male	ShortIsolation	Isolation	HF	Neg	3734.54	6807.68	8697.68	7725.06	0.675	161.372	20.75	7.777	4.77	-2.278
IASP	IASPA	24	24	24_6	1	2008-01-01	CrushSow24Pig6_35.WAV	Piglet	female	Crushing	Crushing	HF	Neg	523.738	2792.56	7533.99	377.041	0.879	78.319	25.595	3.06	2.6	-2.278
IASP	IASPB	s48	s48	s48-p01	1	2011-01-01	Pr48_Sele01Na_8min_66_3.wav	Piglet	female	LongReunion	Reunion	LF	Pos	169.144	534.397	2216.64	67.464	0.088	41.827	5.682	7.362	5.88	-2.277
IASP	IASPB	s48	s48	s48-p05	1	2011-01-01	Pr48_Sele05Na_3min_25.wav	Piglet	male	ShortReunion	Reunion	LF	Pos	474.724	879.43	4648.21	317.406	0.093	67.54	16.068	4.203	-1.26	-2.277
IASP	IASPA	s48	s48	s48-p06	1	2011-01-01	s48-p06-02-hf-med-56.wav	Piglet	male	Backtest	Restrain	HF	Neg	4162.08	5600.93	9170.28	3922.13	2.272	139.46	20.688	6.741	3.21	-2.277
FBN	FBN	409	4514	2246	1	2014-03-20	20032014_VT10_HFm1.wav	Weaner	female	NovelObject	NovelObject	HF	Neg	930.745	4628.32	6496.34	5303.78	0.211	117.103	23.717	4.937	2.57	-2.277
IASP	IASPA	92	92	92_6a	1	2008-01-01	AftnurSow92Pig6a_4.WAV	Piglet	male	AfterNursing	AfterNursing	LF	Pos	1238.27	1697.67	2433.55	1302.2	0.113	165.309	4.428	37.335	9.04	-2.276
IASP	IASPA	s48	s48	s48-p9	1	2011-01-01	Pr48_Sele9_isolace2_1_283.wav	Piglet	male	LongIsolation	Isolation	LF	Neg	652.83	2260.6	3503.43	2750.72	0.128	143.954	15.622	9.215	7.37	-2.276
IASP	IASPA	s39	s39	s39-p8	1	2011-01-01	Pr39_Sele8_opr3_99.wav	Piglet	female	ShortIsolation	Isolation	LF	Neg	523.3	1486.52	3362.95	541.211	0.152	63.784	19.737	3.232	2.6	-2.276
IASP	IASPC	s48	s48	s48-p05	1	2011-04-26	s48p05_cas-cut-001.wav	Piglet	male	CasCut	Castration	HF	Neg	4213.52	5904.19	8725.85	4179.96	0.574	159.752	15.671	10.194	3.61	-2.275
FBN	FBN	349	4700	5130	1	2014-05-01	01052014_VT7_LFs3.wav	Weaner	female	OpenField	Isolation	LF	Neg	128.012	217.083	1144.95	126.606	0.277	82.054	21.646	3.791	15.58	-2.275
FBN	FBN	406	4631	5196	1	2014-05-05	28072014_VT1_HFs6.wav	Weaner	female	Isolation	Isolation	HF	Neg	1516.95	4149.13	7049.4	2643.72	0.671	98.037	21.615	4.535	5.27	-2.274
FBN	FBN	409	4514	2246	1	2014-07-24	24072014_VT8_HFs1.wav	Weaner	female	OpenField	Isolation	HF	Neg	563.254	2239.31	4758.97	443.575	0.887	125.212	22.547	5.553	7.01	-2.274
IASP	IASPC	s55	s55	s55-p07	1	2011-04-26	s55p07_cas-cut-003.wav	Piglet	male	CasCut	Castration	HF	Neg	2702.33	4167.78	5756.07	5162.52	0.335	150.554	13.427	11.213	4.81	-2.273
FBN	FBN	349	4419	5144	1	2014-05-01	01052014_VT15_HFs6.wav	Weaner	female	NovelObject	NovelObject	HF	Neg	1889.93	3075.01	5252.78	2310.07	0.083	110.92	NA	NA	4.57	-2.273
IASP	IASPB	s13	s13	s13-p10	1	2011-01-01	Pr13_Sele10Na_8min_52.wav	Piglet	female	LongReunion	Reunion	LF	Pos	1563.37	1966.63	3650.91	1866.42	0.091	68.67	5.515	12.452	1.18	-2.272
IASP	IASPA	27	27	FI27p5	1	2008-01-01	FI27p5n35.WAV	Piglet	male	Fighting	Fighting	HF	Neg	3300.31	4045.76	5051.1	3920.5	0.325	155.367	13.858	11.211	6.02	-2.272
NMBU	NMBU	pair4	1	pair4	pair4	2017-06-22	pair4barrenforth	GrFinishing	female	RunToBarren	Run	LF	Pos	138.949	349.123	2207.1	143.701	0.461	220.795	24.952	8.849	6.48	-2.272
ETHZ	ETHZ	1	1	25	8	2014-08-26	Positive-pig25-13.wav	Weaner	female	Positive	Enriched	LF	Pos	238.748	475.33	1919.54	349.959	0.355	142.077	32.391	4.386	1.71	-2.272
IASP	IASPA	13	13	13_2	1	2008-01-01	ArmsSow13Pig2_6.WAV	Piglet	female	Arms	Restrain	HF	Neg	3498.32	4177.74	5519.69	3760.68	0.619	114.309	13.742	8.318	2.38	-2.271
IASP	IASPA	81	81	81_9	1	2008-01-01	CrushSow81Pig9_17.WAV	Piglet	female	Crushing	Crushing	HF	Neg	2330	3208.22	4013.68	3541.4	0.658	132.905	20.514	6.479	5.88	-2.271
FBN	FBN	340	4733	5091	1	2014-03-03	03032014_VT2_HFs2.wav	Weaner	female	Isolation	Isolation	HF	Neg	1903.24	4140.1	5984.13	1107.45	0.078	34.357	6.38	5.385	2.43	-2.269
IASP	IASPB	s99	s99	s99-p04	1	2011-01-01	Pr99_Sele04Na_3min_7.wav	Piglet	female	ShortReunion	Reunion	LF	Pos	407.047	1004	4917.49	200.256	0.099	31.946	10.135	3.152	3.05	-2.269
IASP	IASPB	s55	s55	s55-p11	1	2011-01-01	Pr55_Sele11Na_3min_4.wav	Piglet	female	ShortReunion	Reunion	LF	Pos	483.46	1522.35	5925.63	575.612	0.08	39.423	6.25	6.308	3.65	-2.268
IASP	IASPC	s19	s19	s19-p03	1	2011-03-29	s19p03_sham-fix-006.wav	Piglet	male	ShamFix	Restrain	HF	Neg	2253.47	3330.93	5524.06	2267.91	0.907	121.087	20.387	5.94	3.87	-2.268
IASP	IASPB	s08	s08	s08-p03	1	2011-01-01	Pr08_Sele03N_8min_4.wav	Piglet	female	LongReunion	Reunion	LF	Pos	362.066	1324.41	5497	581.742	0.104	69.7	19.231	3.624	4.09	-2.267
IASP	IASPA	13	13	13_4	1	2008-01-01	ArmsSow13Pig4_6.WAV	Piglet	male	Arms	Restrain	HF	Neg	3193.33	4147.52	6121.04	3009.56	0.713	124.797	20.326	6.14	5.02	-2.267
IASP	IASPB	s13	s13	s13-p02	1	2011-01-01	Pr13_Sele02Na_3min_86.wav	Piglet	male	ShortReunion	Reunion	HF	Pos	3368.31	5009.63	7076.12	4646.36	0.075	12.247	NA	NA	3.53	-2.267
FBN	FBN	343	4644	5107	1	2014-03-20	20032014_VT1_HFm3.wav	Weaner	female	NovelObject	NovelObject	HF	Neg	551.052	2489.25	4880.42	2737.02	0.338	121.23	17.729	6.838	1.65	-2.266
IASP	IASPC	s19	s19	s19-p03	1	2011-03-29	s19p03_sham-fix-005.wav	Piglet	male	ShamFix	Restrain	HF	Neg	2135.26	2931.16	5457.74	2252.09	0.608	109.194	18.909	5.775	3.3	-2.266
IASP	IASPA	s99	s99	s99-p2	1	2011-01-01	Pr99_Sele2_isolalce2_1_24.wav	Piglet	male	ShortIsolation	Isolation	HF	Neg	2159.65	3724.89	7077.25	3027.27	0.155	63.47	19.397	3.272	2.81	-2.266
IASP	IASPC	s47	s47	s47-p10	1	2011-04-26	s47p10_cas-cut-004.wav	Piglet	male	CasCut	Castration	HF	Neg	2051.98	3448.32	8136.35	2475.91	0.613	193.696	15.508	12.49	1.77	-2.265
FBN	FBN	445_1	16885	3433	1	2015-04-09	09042015_VT7_HFs3.wav	Weaner	male	Restrain	Restrain	HF	Neg	3206.26	5067.46	7197.19	5735.7	0.865	81.94	27.73	2.955	0.6	-2.265
IASP	IASPC	s53	s53	s53-p07	1	2011-03-08	s53p07_cas-shear-002.wav	Piglet	male	CasShear	Castration	HF	Neg	1878.24	4973.35	8299.68	3479.24	0.814	85.032	22.117	3.845	2.83	-2.264
FBN	FBN	349	4422	5140	1	2014-05-01	01052014_VT5_HFs6.wav	Weaner	female	OpenField	Isolation	HF	Neg	1383.9	3383.36	6423.55	432.472	0.615	131.887	26	5.072	2.53	-2.264
IASP	IASPA	81	81	81_9	1	2008-01-01	CrushSow81Pig9_39.WAV	Piglet	female	Crushing	Crushing	LF	Neg	333.618	756.344	2294.67	214.649	0.405	124.891	18.513	6.746	3.21	-2.263
IASP	IASPB	s48	s48	s48-p10	1	2011-01-01	Pr48_Sele10Na_8min_57.wav	Piglet	female	LongReunion	Reunion	LF	Pos	605.275	1494.53	8320.18	577.818	0.048	NA	NA	NA	0.88	-2.263
FBN	FBN	343	4527	1645	1	2014-03-24	24032014_VT9_HFs4.wav	Weaner	female	Isolation	Isolation	HF	Neg	2430.39	5148.67	7258.15	346.639	0.266	116.489	16.911	6.888	1.91	-2.262
IASP	IASPC	s48	s48	s48-p06	1	2011-04-26	s48p06_cas-cut-001.wav	Piglet	male	CasCut	Castration	HF	Neg	3575.12	4602.25	7864.42	3894.96	1.035	101.496	20.283	5.004	5.15	-2.262
IASP	IASPB	s55	s55	s55-p01	1	2011-01-01	Pr55_Sele01Na_8min_17.wav	Piglet	female	LongReunion	Reunion	HF	Pos	1858.42	3204.76	5461.73	1479.08	0.072	30.984	6.944	4.462	5.42	-2.261
IASP	IASPA	s99	s99	s99-p5	1	2011-01-01	Pr99_Sele5_isolace1_1_109_2.wav	Piglet	female	ShortIsolation	Isolation	LF	Neg	1118.15	1668.43	3773.72	1490.42	0.165	73.68	21.159	3.482	3.39	-2.261
IASP	IASPA	s48	s48	s48-p01	1	2011-01-01	s48-p01-06-hf-med-49.wav	Piglet	female	Backtest	Restrain	HF	Neg	3008.74	4303.15	8189.34	3757.66	0.475	171.332	14.727	11.634	4.99	-2.26
IASP	IASPA	s99	s99	s99-p7	1	2011-01-01	Pr99_Sele7_isolace1_1_697.wav	Piglet	female	LongIsolation	Isolation	HF	Neg	866.415	2529.54	5373.98	4531.76	0.491	68.824	25.472	2.702	4.71	-2.26
NMBU	NMBU	Pair9	3	Pair9	Pair9	2017-06-09	Pair9barrenTrial2-LFm001.wav	GrFinishing	male	Barren	Barren	LF	Neg	198.962	324.343	1375.37	179.016	0.552	169.033	31.727	5.328	3.67	-2.26
IASP	IASPB	s55	s55	s55-p01	1	2011-01-01	Pr55_Sele01Na_8min_20_4.wav	Piglet	female	LongReunion	Reunion	HF	Pos	999.873	3024.55	9296.96	1135.79	0.043	NA	NA	NA	4.21	-2.26
FBN	FBN	445_1	16774	3487	1	2015-04-09	09042015_VT9_HFs4.wav	Weaner	male	Restrain	Restrain	HF	Neg	4003.37	7034.78	8641.54	8288.23	0.466	141.25	18.239	7.744	3.58	-2.257
IASP	IASPA	s55	s55	s55-p7	1	2011-01-01	Pr55_Sele7_isolace1_1_289.wav	Piglet	male	LongIsolation	Isolation	LF	Neg	442.991	878.552	3734.44	573.881	0.485	158.675	18.541	8.558	5.48	-2.257
IASP	IASPC	s41	s41	s41-p05	1	2011-04-26	s41p05_cas-cut-002.wav	Piglet	male	CasCut	Castration	HF	Neg	3388.99	4101	6796.78	3660.18	1.236	90.344	21.836	4.137	4.52	-2.257
IASP	IASPA	27	27	27_3	1	2008-01-01	ArmsSow27Pig3_48.WAV	Piglet	female	Arms	Restrain	HF	Neg	2689.98	3523.51	6481.41	2744.42	0.876	108.973	23.405	4.656	4.7	-2.257
NMBU	NMBU	Pair13	4	Pair13	Pair13	2017-06-14	Pair13enrichedTrial3-LFs008-notsure.wav	GrFinishing	female	Enriched	Enriched	LF	Pos	228.134	402.833	1561.63	260.557	0.159	169.823	25.11	6.763	0.44	-2.257
NMBU	NMBU	pair7	2	pair7	pair7	2017-06-23	pair7barrenforth	GrFinishing	male	RunToBarren	Run	LF	Pos	155.579	294.531	1079.99	152.122	0.354	177.457	29.686	5.978	2.01	-2.257
IASP	IASPA	s36	s36	s36-p10	1	2011-01-01	s36-p10-07-hf-med-39.wav	Piglet	male	Backtest	Restrain	HF	Neg	4489.09	5600.34	8528.98	4432.89	0.937	243.569	10.136	24.03	3.73	-2.256
IASP	IASPB	s55	s55	s55-p09	1	2011-01-01	Pr55_Sele09Na_8min_11.wav	Piglet	female	LongReunion	Reunion	HF	Pos	2536.75	3385.45	5026.18	2788.45	0.304	127.375	16.447	7.744	3.25	-2.256
IASP	IASPA	27	27	27_3	1	2008-01-01	ArmsSow27Pig3_44.WAV	Piglet	female	Arms	Restrain	HF	Neg	2429.83	2937.39	5104.53	2342.09	0.995	109.828	25.63	4.285	5.92	-2.256
IASP	IASPB	s19	s19	s19-p04	1	2011-01-01	Pr19_Sele04Na_8min_38.wav	Piglet	male	LongReunion	Reunion	LF	Pos	175.271	533.665	2680.69	106.276	0.093	116.605	16.071	7.255	3.14	-2.255
IASP	IASPB	s36	s36	s36-p05	1	2011-01-01	Pr36_Sele05Na_3min_18.wav	Piglet	female	ShortReunion	Reunion	LF	Pos	380.822	763.557	3331.79	512.76	0.101	63.2	9.868	6.404	-0.13	-2.254
IASP	IASPB	s36	s36	s36-p01	1	2011-01-01	Pr36_Sele01Na_3min_6.wav	Piglet	female	ShortReunion	Reunion	LF	Pos	177.4	741.665	2755.43	177.952	0.141	70.578	21.23	3.324	3	-2.254
IASP	IASPB	s47	s47	s47-p08	1	2011-01-01	Pr47_Sele08Na_8min_8.wav	Piglet	male	LongReunion	Reunion	LF	Pos	331.927	1981.38	4312.31	3428.84	0.093	97.731	16.075	6.08	3.77	-2.253
FBN	FBN	349	4422	1897	1	2014-05-01	01052014_VT4_HFs3.wav	Weaner	female	NovelObject	NovelObject	HF	Neg	2648.58	4500.3	6981.83	3755.78	0.344	100.78	20.351	4.952	4.38	-2.253
NMBU	NMBU	Pair13	4	Pair13	Pair13	2017-06-14	Pair13enrichedTrial3-LFs003-seq1.wav	GrFinishing	female	Enriched	Enriched	LF	Pos	173.489	395.627	1773.32	77.89	0.183	118.384	24.564	4.819	1.87	-2.253
IASP	IASPA	s39	s39	s39-p03	1	2011-01-01	s39-p03-03-lf-low-34.wav	Piglet	female	Backtest	Restrain	LF	Neg	506.629	825.328	3091.8	529.87	0.928	150.897	26.936	5.602	3.76	-2.253
IASP	IASPB	s08	s08	s08-p03	1	2011-01-01	Pr08_Sele03N_8min_6.wav	Piglet	female	LongReunion	Reunion	HF	Pos	396.092	2417.04	13092.8	445.083	0.088	62.051	5.682	10.921	7.37	-2.252
FBN	FBN	409	4733	2283	1	2014-07-24	24072014_VT15_HFs3.wav	Weaner	female	OpenField	Isolation	HF	Neg	3593.92	5368.92	6903.56	7212.81	0.255	189.628	21.55	8.799	7.4	-2.252
IASP	IASPC	s67	s67	s67-p01	1	2011-04-26	s67p01_sham-fix-002.wav	Piglet	male	ShamFix	Restrain	HF	Neg	3753.92	4807.13	6646.28	4033.69	0.414	140.298	15.706	8.933	8.12	-2.251
NMBU	NMBU	pair8	2	pair8	pair8	2017-06-21	pair8enrichedforth	GrFinishing	female	RunToEnriched	Run	HF	Pos	257.791	1396.55	4456.55	136.601	0.706	181.219	20.525	8.829	1.09	-2.248
FBN	FBN	409	4514	2246	1	2014-03-20	20032014_VT10_HFm5.wav	Weaner	female	NovelObject	NovelObject	HF	Neg	3555.48	5741.34	7697.79	5992.16	0.244	136.694	24.577	5.562	3.07	-2.247
IASP	IASPB	s99	s99	s99-p04	1	2011-01-01	Pr99_Sele04Na_3min_24.wav	Piglet	female	ShortReunion	Reunion	LF	Pos	494.022	1197.61	6649.09	667.596	0.083	18.609	6.047	3.077	2.07	-2.244
FBN	FBN	343	4644	5104	1	2014-03-20	20032014_VT13_HFs1.wav	Weaner	female	NovelObject	NovelObject	HF	Neg	2272.7	4437.91	7489.82	324.142	0.1	38.051	10.014	3.8	1.37	-2.243
IASP	IASPA	s19	s19	s19-p01	1	2011-01-01	s19-p01-05-lf-med-11.wav	Piglet	male	Backtest	Restrain	LF	Neg	577.638	1311.43	3524.81	587.326	0.285	184.616	10.523	17.545	1.46	-2.243
IASP	IASPA	32	32	32_6	1	2008-01-01	ReunSow32Pig6_7.WAV	Piglet	female	Reunion	Reunion	LF	Pos	386.166	789.809	2643.89	275.098	0.132	115.774	11.36	10.191	-0.07	-2.243
IASP	IASPA	13	13	13_2	1	2008-01-01	ArmsSow13Pig2_47.WAV	Piglet	female	Arms	Restrain	HF	Neg	3761.47	4293.56	6176.84	3873.62	0.437	163.299	12.588	12.972	3.36	-2.243
IASP	IASPA	s47	s47	s47-p06	1	2011-01-01	s47-p06-04-hf-max-56.wav	Piglet	male	Backtest	Restrain	HF	Neg	3133.66	5144.32	8002.14	3216.01	0.873	183.899	16.034	11.469	4.76	-2.243
NMBU	NMBU	Pair12	3	Pair12	Pair12	2017-06-07	Pair12barrenTrial1-LFm011.wav	GrFinishing	female	Barren	Barren	LF	Neg	183.099	315.158	1171.88	235.036	0.503	192.66	30.839	6.247	-0.16	-2.243
ETHZ	ETHZ	1	2	27	1	2014-08-27	Positive-pig27-2.wav	Weaner	male	Positive	Enriched	LF	Pos	239.061	771.839	2925.45	343.154	0.288	130.949	19.068	6.867	4.08	-2.242
IASP	IASPA	27	27	27_3	1	2008-01-01	ArmsSow27Pig3_30.WAV	Piglet	female	Arms	Restrain	HF	Neg	2822.48	3307.08	3927.77	2841.68	0.519	144.781	25.054	5.779	7.63	-2.242
IASP	IASPC	s59	s59	s59-p06	1	2011-03-08	s59p06_cas-shear-002.wav	Piglet	male	CasShear	Castration	HF	Neg	3043.1	3850.08	5078.65	3082.47	1.408	102.562	27.708	3.701	3.15	-2.242
IASP	IASPA	86	86	86_7	1	2008-01-01	ArmsSow86Pig7_14.WAV	Piglet	male	Arms	Restrain	HF	Neg	1695.07	2925.35	5325.44	1237.3	0.777	147.352	21.229	6.941	7.75	-2.241
IASP	IASPA	27	27	FI27p5	1	2008-01-01	FI27p5n06.WAV	Piglet	male	Fighting	Fighting	HF	Neg	2628.87	3251.08	3668.81	3497.46	0.844	157.96	21.924	7.205	7.43	-2.241
INRA	INRA	NA	NA	1	1	2017-04-19	1003-19-4-2017-SCREAM-102-211.853-212.523-R.wav	Finishing	NA	Restraint	Restrain	HF	Neg	537.271	1265.68	3647.99	264.986	0.67	85.969	27.608	3.114	0.38	-2.24
NMBU	NMBU	pair13	4	pair13	pair13	2017-06-21	pair13barrenforth	GrFinishing	female	RunToBarren	Run	LF	Pos	149.292	243.898	1285.95	149.379	0.191	220.246	7.85	28.058	7.27	-2.238
FBN	FBN	343	4527	1645	1	2014-03-20	20032014_VT9_HFs6.wav	Weaner	female	NovelObject	NovelObject	HF	Neg	3005.26	5661.01	7826.43	392.293	0.189	92.416	13.254	6.972	4.5	-2.238
NMBU	NMBU	Pair10	3	Pair10	Pair10	2017-06-07	Pair10barrenTrial1-LFs023.wav	GrFinishing	female	Barren	Barren	LF	Neg	199.348	324.067	1170.07	260.991	0.178	129.228	25.322	5.103	2.69	-2.238
IASP	IASPA	s39	s39	s39-p09	1	2011-01-01	s39-p09-07-lf-med-17.wav	Piglet	male	Backtest	Restrain	LF	Neg	439.063	1165.21	4372.59	199.217	0.326	133.228	19.923	6.687	1.83	-2.237
IASP	IASPA	86	86	86_7	1	2008-01-01	ArmsSow86Pig7_2.WAV	Piglet	male	Arms	Restrain	LF	Neg	1059.9	1390.61	2841.58	1206.11	0.472	131.288	20.106	6.53	9.91	-2.235
IASP	IASPC	s41	s41	s41-p05	1	2011-04-26	s41p05_cas-treat-001.wav	Piglet	male	CasTreat	Castration	LF	Neg	1852.13	2377.43	5462.02	1969.21	0.631	100.348	18.238	5.502	1.62	-2.234
IASP	IASPC	s48	s48	s48-p09	1	2011-04-26	s48p09_sham-cut-003.wav	Piglet	male	ShamCut	Restrain	HF	Neg	3018.85	3710.91	5745.99	3498.23	0.84	81.311	23.224	3.501	2.87	-2.233
IASP	IASPA	s39	s39	s39-p9	1	2011-01-01	Pr39_Sele9_opr2_73.wav	Piglet	male	ShortIsolation	Isolation	LF	Neg	632.763	1544.86	4332.52	532.917	0.141	62.325	17.689	3.523	2.78	-2.232
IASP	IASPA	27	27	27_6	1	2008-01-01	ArmsSow27Pig6_1.WAV	Piglet	male	Arms	Restrain	HF	Neg	3749.75	4377.81	5505.23	4129.21	0.71	107.523	23.225	4.63	4.07	-2.232
IASP	IASPC	s19	s19	s19-p01	1	2011-03-29	s19p01_cas-shear-001.wav	Piglet	male	CasShear	Castration	HF	Neg	2668	3892.52	6017.76	2531.14	0.368	81.151	20.365	3.985	3.66	-2.231
IASP	IASPA	s67	s67	s67-p3	1	2011-01-01	Pr67_Sele3_isolace2_1_186.wav	Piglet	female	ShortIsolation	Isolation	HF	Neg	2757.99	3794.24	5906.55	3530.85	1.056	125.629	23.201	5.415	3.51	-2.23
FBN	FBN	340	4733	5091	1	2014-02-27	27022014_VT2_HFs5.wav	Weaner	female	NovelObject	NovelObject	HF	Neg	2261.61	4638.56	6586.54	1960.58	0.183	109.067	24.579	4.437	3.81	-2.23
FBN	FBN	343	4644	5104	1	2014-03-24	24032014_VT13_HFs2.wav	Weaner	female	Isolation	Isolation	HF	Neg	3901.51	6324.99	7437.73	7348.06	0.161	116.17	NA	NA	2.91	-2.23
IASP	IASPA	92	92	92_6	1	2008-01-01	ReunSow92Pig6_7.WAV	Piglet	male	Reunion	Reunion	LF	Pos	1232.29	1806.86	3787.65	1012.34	0.134	101.312	11.225	9.025	3.73	-2.229
ETHZ	ETHZ	2	3	35	17	2014-09-15	Positive-pig35-19.wav	Weaner	male	Positive	Enriched	LF	Pos	314.878	536.859	2174.87	419.27	0.278	120.136	21.6	5.562	2.25	-2.229
IASP	IASPC	s48	s48	s48-p11	1	2011-04-26	s48p11_sham-cut-002.wav	Piglet	male	ShamCut	Restrain	HF	Neg	3425.35	4316.73	6622.21	4251.8	0.434	96.974	12.679	7.648	4.68	-2.228
IASP	IASPB	s41	s41	s41-p03	1	2011-01-01	Pr41_Sele03Na_8min_12.wav	Piglet	male	LongReunion	Reunion	LF	Pos	405.966	911.518	4740.56	210.771	0.117	62.104	12.782	4.859	-0.17	-2.228
IASP	IASPC	s67	s67	s67-p01	1	2011-04-26	s67p01_sham-cut-005.wav	Piglet	male	ShamCut	Restrain	HF	Neg	3495.49	5062.78	7696.18	3349.26	0.726	89.352	17.224	5.188	5.67	-2.228
IASP	IASPA	s99	s99	s99-p07	1	2011-01-01	s99-p07-01-lf-max-17.wav	Piglet	female	Backtest	Restrain	LF	Neg	583.847	996.424	4672.84	604.042	0.378	167.78	17.19	9.76	0.79	-2.227
ETHZ	ETHZ	1	2	27	1	2014-08-25	Isolation-pig27-10.wav	Weaner	male	Isolation	Isolation	LF	Neg	229.797	439.09	1648.23	330.187	0.442	121.529	28.297	4.295	1.46	-2.226
IASP	IASPA	s39	s39	s39-p03	1	2011-01-01	s39-p03-03-hf-max-45.wav	Piglet	female	Backtest	Restrain	HF	Neg	2907.78	5450.82	6585.87	6493.45	0.838	162.511	16.107	10.089	5.84	-2.225
IASP	IASPA	s67	s67	s67-p9	1	2011-01-01	Pr67_Sele9_isolace1_1_195.wav	Piglet	male	LongIsolation	Isolation	LF	Neg	2173.69	2302.59	3229.54	2231.63	0.144	249.725	3.472	71.921	10.23	-2.224
ETHZ	ETHZ	2	6	X	18	2014-09-16	Positive-pigX-17.wav	Weaner	male	Positive	Enriched	LF	Pos	340.378	602.44	2273.06	389.036	0.172	162.076	14.553	11.137	2.05	-2.224
IASP	IASPA	s36	s36	s36-p9	1	2011-01-01	Pr36_Sele9_isolaceM_1_102.wav	Piglet	male	ShortIsolation	Isolation	HF	Neg	3789.36	7082.92	9163.34	9078.56	0.251	83.075	13.964	5.949	3.37	-2.223
IASP	IASPC	s55	s55	s55-p03	1	2011-04-26	s55p03_sham-fix-005.wav	Piglet	male	ShamFix	Restrain	HF	Neg	3599.4	4461.43	6914.96	3435.84	0.782	111.297	17.27	6.444	3.13	-2.223
IASP	IASPA	s08	s08	s08-p06	1	2011-01-01	s08-p06-02-hf-med-40.wav	Piglet	female	Backtest	Restrain	HF	Neg	3042.54	4430.5	7617.16	3574.47	0.618	123.744	16.987	7.285	5.59	-2.222
IASP	IASPA	s47	s47	s47-p10	1	2011-01-01	s47-p10-01-hf-med-18.wav	Piglet	male	Backtest	Restrain	LF	Neg	1418.39	2058.05	5780.4	1746.67	0.24	223.231	6.261	35.655	4.52	-2.221
IASP	IASPA	s08	s08	s08-p05	1	2011-01-01	s08-p05-05-lf-med-18.wav	Piglet	male	Backtest	Restrain	LF	Neg	726.722	1761.1	3848.67	581.591	0.465	197.943	17.214	11.499	-1.76	-2.22
IASP	IASPC	s48	s48	s48-p06	1	2011-04-26	s48p06_cas-fix-004.wav	Piglet	male	CasFix	Castration	HF	Neg	3438.39	5332.05	7847.53	3535.03	0.597	145.914	17.581	8.3	7.29	-2.22
IASP	IASPC	s48	s48	s48-p09	1	2011-04-26	s48p09_sham-cut-010.wav	Piglet	male	ShamCut	Restrain	HF	Neg	1842.83	2733.61	3343.02	2920.37	0.35	249.138	7.135	34.917	4.19	-2.219
IASP	IASPA	27	27	FI27p5	1	2008-01-01	FI27p5n30.WAV	Piglet	male	Fighting	Fighting	HF	Neg	1074.08	3355.46	4181.64	3404.05	0.245	131.96	8.155	16.182	4.47	-2.219
IASP	IASPA	s39	s39	s39-p08	1	2011-01-01	s39-p08-04-hf-max-08.wav	Piglet	female	Backtest	Restrain	HF	Neg	3631.49	4400.5	6631.53	3512.26	0.949	197.763	11.067	17.869	6.04	-2.218
IASP	IASPB	s13	s13	s13-p05	1	2011-01-01	Pr13_Sele05Na_3min_10.wav	Piglet	male	ShortReunion	Reunion	LF	Pos	361.148	976.567	4294.1	176.698	0.099	28.719	15.203	1.889	0.76	-2.218
ETHZ	ETHZ	1	1	15	3	2014-08-25	Positive-pig15-15.wav	Weaner	male	Positive	Enriched	LF	Pos	265.939	560.166	2205.21	375.425	0.237	122.774	21.086	5.822	1.05	-2.217
IASP	IASPB	s13	s13	s13-p04	1	2011-01-01	Pr13_Sele04Na_8min_64.wav	Piglet	female	LongReunion	Reunion	LF	Pos	1138.58	1564.44	4020.89	1411.55	0.045	NA	NA	NA	1.64	-2.217
IASP	IASPC	s36	s36	s36-p02	1	2011-03-29	s36p02_cas-fix-004.wav	Piglet	male	CasFix	Castration	HF	Neg	2084.37	3316.71	5325.15	2450.42	0.325	162.884	10.779	15.111	3.23	-2.216
IASP	IASPA	s67	s67	s67-p11	1	2011-01-01	Pr67_Sele11_isolace2_1_361.wav	Piglet	male	LongIsolation	Isolation	LF	Neg	206.172	322.35	1454.69	206.515	0.256	71.689	13.672	5.244	11.42	-2.215
IASP	IASPB	s55	s55	s55-p06	1	2011-01-01	Pr55_Sele06Na_3min_19.wav	Piglet	male	ShortReunion	Reunion	LF	Pos	295.903	1914.1	4888.52	194.257	0.259	129.423	9.665	13.391	5.25	-2.214
IASP	IASPA	s36	s36	s36-p01	1	2011-01-01	s36-p01-02-hf-low-26.wav	Piglet	female	Backtest	Restrain	HF	Neg	2474.51	4679.3	7364.1	3136.16	0.869	133.117	17.252	7.716	3.97	-2.214
FBN	FBN	406	4719	5171	1	2014-05-05	07072014_VT15_HFs1.wav	Weaner	female	Isolation	Isolation	HF	Neg	1414.65	2286.98	2944.07	2336.25	0.083	124.123	6.013	20.642	7.51	-2.212
IASP	IASPA	s55	s55	s55-p3	1	2011-01-01	Pr55_Sele3_isolace2_1_358_1.wav	Piglet	male	LongIsolation	Isolation	LF	Neg	1110.62	1618.98	3866.98	1188.17	0.091	106.744	16.537	6.455	7.64	-2.212
IASP	IASPB	s55	s55	s55-p09	1	2011-01-01	Pr55_Sele09Na_8min_2.wav	Piglet	female	LongReunion	Reunion	HF	Pos	2805.07	4292.77	5282.11	5026.55	0.339	96.354	25.1	3.839	2.14	-2.212
IASP	IASPB	s47	s47	s47-p08	1	2011-01-01	Pr47_Sele08Na_8min_1.wav	Piglet	male	LongReunion	Reunion	LF	Pos	167.894	280	1305.37	167.446	0.085	9.046	17.578	0.515	9.54	-2.211
IASP	IASPC	s47	s47	s47-p06	1	2011-04-26	s47p06_cas-shear-002.wav	Piglet	male	CasShear	Castration	HF	Neg	3176.57	3992.7	6938.43	3358.3	0.867	103.555	23.656	4.378	3.57	-2.211
IASP	IASPC	s53	s53	s53-p05	1	2011-03-08	s53p05_sham-cut-006.wav	Piglet	male	ShamCut	Restrain	HF	Neg	2756.5	4620.94	6295.03	2633.95	1.061	83.325	25.925	3.214	1.79	-2.211
ETHZ	ETHZ	1	1	23	6	2014-08-25	Isolation-pig23-5.wav	Weaner	female	Isolation	Isolation	LF	Neg	279.002	523.969	1757.11	82.677	0.339	113.561	25.104	4.524	1.46	-2.21
NMBU	NMBU	pair16	4	pair16	pair16	2017-06-21	pair16enrichedforth	GrFinishing	male	RunToEnriched	Run	LF	Pos	161.655	430.495	1739.2	128.011	0.29	149.518	22.417	6.67	2.32	-2.209
IASP	IASPB	s02	s02	s02-p05	1	2011-01-01	Pr02_Sele05N_8min_5.wav	Piglet	female	LongReunion	Reunion	LF	Pos	316.082	963.213	4031	205.828	0.307	98.286	17.935	5.48	2.3	-2.207
FBN	FBN	439	16765	3242	1	2015-02-27	27022015_VT9_HFs2.wav	Weaner	male	Restrain	Restrain	HF	Neg	4524.23	6535.2	8228.99	7583.55	0.854	58.813	21.653	2.716	1.99	-2.207
IASP	IASPA	92	92	92_6a	1	2008-01-01	AftnurSow92Pig6a_8.WAV	Piglet	male	AfterNursing	AfterNursing	LF	Pos	912.226	1676.95	2235.08	987.769	0.104	108.324	4.814	22.5	7.85	-2.206
NMBU	NMBU	Pair13	4	Pair13	Pair13	2017-06-24	pair13enrichedforth	GrFinishing	female	RunToEnriched	Run	LF	Pos	147.102	238.28	920.732	154.769	0.281	160.162	26.716	5.995	4.66	-2.206
FBN	FBN	406	4733	2283	1	2014-05-05	28072014_VT15_LFs2.wav	Weaner	female	Isolation	Isolation	LF	Neg	298.866	426.155	1541.89	353.672	0.405	168.519	30.888	5.456	2.95	-2.206
IASP	IASPA	92	92	92_6a	1	2008-01-01	AftnurSow92Pig6a_12.WAV	Piglet	male	AfterNursing	AfterNursing	LF	Pos	1677.23	2174.78	4060.64	2039.08	0.127	130.601	3.935	33.186	7.42	-2.205
IASP	IASPA	s36	s36	s36-p6	1	2011-01-01	Pr36_Sele6_isolaceF_1_246.wav	Piglet	female	LongIsolation	Isolation	LF	Neg	187.04	263.147	1339.07	182.55	0.144	36.748	3.472	10.584	13.44	-2.204
FBN	FBN	343	4644	5104	1	2014-03-20	20032014_VT13_HFs6.wav	Weaner	female	NovelObject	NovelObject	HF	Neg	642.143	3427.37	5488.29	406.494	0.094	71.972	15.901	4.526	3.21	-2.204
IASP	IASPA	s08	s08	s08-p1	1	2011-01-01	Pr08_Sele1_isolace1_1_89_1.wav	Piglet	male	LongIsolation	Isolation	HF	Neg	1334.9	3813.08	5873.73	4982.81	0.373	94.218	17.412	5.411	2.79	-2.204
IASP	IASPA	s55	s55	s55-p07	1	2011-01-01	s55-p07-05-hf-low-05.wav	Piglet	male	Backtest	Restrain	HF	Neg	1484.28	4847.53	10963.6	509.346	0.616	136.026	24.341	5.588	3.2	-2.203
IASP	IASPA	81	81	81_9	1	2008-01-01	CrushSow81Pig9_32.WAV	Piglet	female	Crushing	Crushing	HF	Neg	2867.66	3249.09	4243.84	3053.49	0.594	86.995	22.724	3.828	5.45	-2.202
IASP	IASPC	s47	s47	s47-p06	1	2011-04-26	s47p06_cas-shear-004.wav	Piglet	male	CasShear	Castration	HF	Neg	2710.85	3944.74	6424.56	2587.01	0.728	115.575	24.047	4.806	3.97	-2.202
FBN	FBN	340	4514	1579	1	2014-02-27	27022014_VT1_HFs5.wav	Weaner	female	NovelObject	NovelObject	HF	Neg	1966.97	4190.69	5637.83	4665.46	0.128	128.743	3.919	32.854	1.42	-2.2
IASP	IASPC	s02	s02	s02-p01	1	2011-04-26	s02p01_cas-cut-001.wav	Piglet	male	CasCut	Castration	HF	Neg	3064.7	4666.73	7742.61	2970.06	0.781	94.35	21.115	4.468	3.75	-2.2
NMBU	NMBU	pair11	3	pair11	pair11	2017-06-21	pair11barrenback	GrFinishing	male	RunFromBarren	Run	LF	Pos	126.779	326	1554.62	125.034	0.375	117.114	32.018	3.658	5.1	-2.199
IASP	IASPA	s47	s47	s47-p04	1	2011-01-01	s47-p04-02-hf-max-11.wav	Piglet	male	Backtest	Restrain	HF	Neg	3277.13	5561.29	7498.03	3448.09	0.616	158.63	10.549	15.037	4.6	-2.198
FBN	FBN	343	4644	1716	1	2014-03-20	20032014_VT2_HFs5.wav	Weaner	female	NovelObject	NovelObject	HF	Neg	731.713	3120.99	4920.6	3858.49	0.094	43.911	15.905	2.761	2	-2.198
IASP	IASPA	s48	s48	s48-p08	1	2011-01-01	s48-p08-05-hf-max-22.wav	Piglet	female	Backtest	Restrain	HF	Neg	5635.31	7981.26	9769.81	8398.56	1.333	136.316	18.01	7.569	2.8	-2.197
FBN	FBN	349	4422	5140	1	2014-05-01	01052014_VT5_HFs4.wav	Weaner	female	NovelObject	NovelObject	HF	Neg	672.524	3099.86	5831.17	424.524	0.178	64.678	19.715	3.281	4.47	-2.197
IASP	IASPC	s67	s67	s67-p02	1	2011-04-26	s67p02_cas-fix-001.wav	Piglet	male	CasFix	Castration	HF	Neg	3453.5	4316.2	5394.02	5269.39	0.656	119.917	14.482	8.281	2.36	-2.196
IASP	IASPC	s08	s08	s08-p01	1	2011-04-26	s08p01_cas-fix-003.wav	Piglet	male	CasFix	Castration	HF	Neg	3309.44	4925.25	7926.35	3400.08	0.635	183.748	19.684	9.335	3.47	-2.196
IASP	IASPC	s47	s47	s47-p06	1	2011-04-26	s47p06_cas-shear-008.wav	Piglet	male	CasShear	Castration	HF	Neg	2762.92	4319.55	6938.29	2869.71	0.709	116.525	22.58	5.16	3.51	-2.196
IASP	IASPA	27	27	27_3	1	2008-01-01	ArmsSow27Pig3_35.WAV	Piglet	female	Arms	Restrain	HF	Neg	2827.15	3322	4314.94	3235.85	0.446	131.699	25.765	5.112	3.86	-2.196
IASP	IASPB	s55	s55	s55-p07	1	2011-01-01	Pr55_Sele07Na_8min_28.wav	Piglet	male	LongReunion	Reunion	LF	Pos	1838.08	2191.86	4475.58	2003.61	0.053	NA	NA	NA	6.75	-2.196
IASP	IASPA	24	24	24_6	1	2008-01-01	CrushSow24Pig6_17.WAV	Piglet	female	Crushing	Crushing	HF	Neg	1537.74	2816.32	3840.4	3144.64	0.949	121.04	20.545	5.891	6.47	-2.195
IASP	IASPA	s13	s13	s13-p04	1	2011-01-01	s13-p04-07-hf-low-38.wav	Piglet	female	Backtest	Restrain	HF	Neg	1576.16	2485.29	6042.6	1763	0.95	135.763	22.621	6.002	3.02	-2.194
IASP	IASPA	86	86	86_7	1	2008-01-01	ArmsSow86Pig7_27.WAV	Piglet	male	Arms	Restrain	HF	Neg	1656.68	2802.33	4143.23	1690.34	0.896	134.17	26.221	5.117	7.15	-2.194
IASP	IASPC	s48	s48	s48-p09	1	2011-04-26	s48p09_sham-cut-011.wav	Piglet	male	ShamCut	Restrain	HF	Neg	2581.95	3101.86	4341.78	2910.82	0.459	192.679	11.976	16.089	3.99	-2.193
NMBU	NMBU	pair11	3	pair11	pair11	2017-06-22	pair11enrichedback	GrFinishing	male	RunFromEnriched	Run	HF	Pos	167.301	1077.52	2486.85	130.572	0.236	130.367	14.85	8.779	4.06	-2.191
IASP	IASPB	s55	s55	s55-p02	1	2011-01-01	Pr55_Sele02Na_3min_27.wav	Piglet	female	ShortReunion	Reunion	LF	Pos	467.777	1421.51	6702.3	403.672	0.088	40.601	11.364	3.573	1.68	-2.189
FBN	FBN	346	4536	1889	1	2014-05-05	05052014_VT13_HFs6.wav	Weaner	female	Isolation	Isolation	HF	Neg	2504.8	5580.76	6420.69	6308.83	0.177	189.108	16.91	11.184	4.04	-2.189
FBN	FBN	436_2	16821	13141	1	2015-02-05	05022015_VT20_HFs5.wav	Weaner	male	Restrain	Restrain	HF	Neg	1596.54	4022.59	7554.55	2268.05	0.59	50.979	20.345	2.506	5.36	-2.189
IASP	IASPA	s41	s41	s41-p7	1	2011-01-01	Pr41_Sele7_isolace2_1_140.wav	Piglet	male	ShortIsolation	Isolation	HF	Neg	2165.33	2955	6021.76	2477.98	0.299	144.368	21.762	6.634	2.12	-2.189
IASP	IASPB	s13	s13	s13-p05	1	2011-01-01	Pr13_Sele05Na_3min_19.wav	Piglet	male	ShortReunion	Reunion	LF	Pos	1131.34	1837.65	4684.46	1735.12	0.091	40.984	11.029	3.716	3.05	-2.187
IASP	IASPC	s47	s47	s47-p06	1	2011-04-26	s47p06_cas-cut-004.wav	Piglet	male	CasCut	Castration	HF	Neg	3184.22	4890.33	8398.68	3288.83	0.531	129.675	21.639	5.993	3.69	-2.187
FBN	FBN	340	4737	1535	1	2014-02-27	27022014_VT12_HFs2.wav	Weaner	female	NovelObject	NovelObject	HF	Neg	1536.45	4760.75	7036.27	413.277	0.494	109.692	21.265	5.158	4.9	-2.186
FBN	FBN	445_1	16774	3487	1	2015-04-09	09042015_VT9_HFs2.wav	Weaner	male	Restrain	Restrain	HF	Neg	3460.97	5068.6	6832.34	3666.57	0.438	115.674	14.831	7.8	0.19	-2.185
IASP	IASPA	s41	s41	s41-p09	1	2011-01-01	s41-p09-06-lf-low-26.wav	Piglet	female	Backtest	Restrain	LF	Neg	542.291	761.842	2342.19	589.774	0.772	180.013	25.26	7.126	3.69	-2.185
FBN	FBN	340	4733	5091	1	2014-02-27	27022014_VT2_HFs2.wav	Weaner	female	NovelObject	NovelObject	HF	Neg	2995.14	5402.27	7544.49	4899.5	0.094	112.1	5.3	21.149	2.66	-2.184
IASP	IASPA	13	13	13_2	1	2008-01-01	CastrSow13Pig2_3.WAV	Piglet	male	Castration	Castration	HF	Neg	2736.91	4631.23	9402.74	2925.54	0.318	160.208	11.001	14.564	1.24	-2.182
IASP	IASPA	s67	s67	s67-p9	1	2011-01-01	Pr67_Sele9_isolace1_1_323.wav	Piglet	male	LongIsolation	Isolation	LF	Neg	319.307	1062.3	2866.34	230.134	0.261	165.732	17.221	9.624	4.98	-2.182
IASP	IASPA	39	39	FI39pX	1	2008-01-01	FI39pXn04.WAV	Piglet	NA	Fighting	Fighting	HF	Neg	1592.85	3086.3	4911.47	1576.69	0.207	183.351	7.261	25.251	4.52	-2.181
IASP	IASPA	s80	s80	s80-p7	1	2011-01-01	Pr80_Sele7_isolace2_1_162.wav	Piglet	male	ShortIsolation	Isolation	HF	Neg	784.299	2687.07	4216.52	3235.11	0.507	96.18	15.791	6.091	6.17	-2.181
FBN	FBN	343	4644	1713	1	2014-03-20	20032014_VT11_HFs2.wav	Weaner	female	OpenField	Isolation	HF	Neg	2415.91	4902.63	6544.4	450.933	0.089	92.49	11.273	8.205	1.91	-2.178
IASP	IASPA	s80	s80	s80-p4	1	2011-01-01	Pr80_Sele4_isolace2_1_210.wav	Piglet	male	LongIsolation	Isolation	HF	Neg	2189.14	4456.64	8487.13	3638.64	0.277	106.367	12.621	8.428	4.08	-2.178
ETHZ	ETHZ	1	1	25	8	2014-08-25	Isolation-pig25-9.wav	Weaner	female	Isolation	Isolation	LF	Neg	251.819	458.998	1932.17	84.13	0.498	113.217	22.086	5.126	1.93	-2.178
IASP	IASPA	92	92	92_6a	1	2008-01-01	AftnurSow92Pig6a_1.WAV	Piglet	male	AfterNursing	AfterNursing	LF	Pos	569.733	1339.56	2747.52	547.752	0.118	140.432	8.499	16.524	1.6	-2.177
IASP	IASPA	s55	s55	s55-p06	1	2011-01-01	s55-p06-01-lf-max-39.wav	Piglet	male	Backtest	Restrain	LF	Neg	429.739	703.025	1887.36	532.521	0.441	145.134	18.147	7.998	2.64	-2.177
FBN	FBN	340	4737	5094	1	2014-03-03	03032014_VT13_HFm6.wav	Weaner	female	Isolation	Isolation	LF	Neg	342.054	838.687	2388.39	352.42	0.205	115.794	24.375	4.75	4.36	-2.177
IASP	IASPA	6	6	6_4	1	2008-01-01	ReunSow6Pig4_9.WAV	Piglet	male	Reunion	Reunion	LF	Pos	807.898	1335.98	3311.35	1076.89	0.125	127.202	4.01	31.723	1.91	-2.176
IASP	IASPC	s47	s47	s47-p06	1	2011-04-26	s47p06_cas-cut-011.wav	Piglet	male	CasCut	Castration	HF	Neg	3256.25	4725.1	7589.23	3374.86	0.972	118.431	21.092	5.615	3.63	-2.176
IASP	IASPA	s99	s99	s99-p2	1	2011-01-01	Pr99_Sele2_isolalce2_1_94.wav	Piglet	male	ShortIsolation	Isolation	HF	Neg	2455.1	4803.1	7446.65	3333.94	0.203	73.863	22.204	3.327	4.57	-2.176
FBN	FBN	439	16798	3237	1	2015-02-27	27022015_VT12_HFs2.wav	Weaner	male	Restrain	Restrain	HF	Neg	5034.47	6303.64	8478.69	6155.44	0.807	82.657	28.506	2.9	7.03	-2.176
FBN	FBN	436_2	16821	13135	1	2015-02-05	05022015_VT18_HFs5.wav	Weaner	male	Restrain	Restrain	HF	Neg	2459.54	4824.57	6862.38	1828.23	2.929	75.307	26.286	2.865	3.19	-2.175
IASP	IASPA	s99	s99	s99-p03	1	2011-01-01	s99-p03-06-hf-med-22.wav	Piglet	female	Backtest	Restrain	HF	Neg	3691.25	5257.66	7438.49	3618.53	0.827	159.19	13.899	11.453	1.4	-2.174
IASP	IASPB	s47	s47	s47-p06	1	2011-01-01	Pr47_Sele06Na_3min_22.wav	Piglet	male	ShortReunion	Reunion	LF	Pos	291.468	762.564	3328.12	187.553	0.165	67.209	15.119	4.445	5.8	-2.174
IASP	IASPC	s47	s47	s47-p08	1	2011-04-26	s47p08_sham-cut-008.wav	Piglet	male	ShamCut	Restrain	HF	Neg	2841.45	4696.01	7944.1	3148.77	0.867	94.335	16.72	5.642	4.71	-2.174
NMBU	NMBU	pair9	3	pair9	pair9	2017-06-23	pair9barrenback	GrFinishing	male	RunFromBarren	Run	LF	Pos	138.743	282.072	1070.87	116.313	0.23	125.565	19.563	6.418	2.07	-2.173
FBN	FBN	343	4644	5107	1	2014-03-20	20032014_VT1_HFs6.wav	Weaner	female	NovelObject	NovelObject	HF	Neg	777.473	3797.7	6664.65	430.043	0.2	107.57	17.524	6.138	1.94	-2.172
IASP	IASPB	s67	s67	s67-p02	1	2011-01-01	Pr67_Sele02Na_3min_12.wav	Piglet	male	ShortReunion	Reunion	LF	Pos	161.554	288.088	1867.86	167.279	0.091	198.272	16.54	11.987	5.96	-2.171
FBN	FBN	343	4644	1716	1	2014-03-24	24032014_VT2_HFs2.wav	Weaner	female	Isolation	Isolation	HF	Neg	4199.57	5401	7200.59	4534.67	0.383	107.149	23.528	4.554	2.08	-2.171
IASP	IASPB	s36	s36	s36-p07	1	2011-01-01	Pr36_Sele07Na_8min_20.wav	Piglet	female	LongReunion	Reunion	LF	Pos	1903.89	2181.19	3859.39	2060.47	0.187	177.802	13.393	13.276	7.9	-2.17
IASP	IASPC	s48	s48	s48-p06	1	2011-04-26	s48p06_cas-cut-002.wav	Piglet	male	CasCut	Castration	HF	Neg	3800.27	5622.94	8993.75	3271.66	0.925	105.245	18.914	5.564	2.75	-2.17
IASP	IASPA	24	24	24_6	1	2008-01-01	CrushSow24Pig6_2.WAV	Piglet	female	Crushing	Crushing	HF	Neg	4230.06	5806.8	8950.84	4540.6	0.274	137.511	9.136	15.052	3.28	-2.169
FBN	FBN	343	4644	5107	1	2014-03-20	20032014_VT1_HFs2.wav	Weaner	female	OpenField	Isolation	HF	Neg	2184.09	4653.55	6645.01	2480.88	0.238	100.73	12.584	8.004	2.88	-2.168
NMBU	NMBU	Pair1	1	Pair1	Pair1	2017-06-08	Pair1barrenTrial2-LFm002-notsure.wav	GrFinishing	male	Barren	Barren	LF	Neg	226.476	385.017	1372.15	236.3	0.183	102.243	13.696	7.465	3.52	-2.168
IASP	IASPA	27	27	27_3	1	2008-01-01	ArmsSow27Pig3_6.WAV	Piglet	female	Arms	Restrain	HF	Neg	2258.5	2876.09	3341.56	2935.43	0.295	154.209	15.234	10.123	3.41	-2.168
ETHZ	ETHZ	1	1	23	6	2014-08-25	Isolation-pig23-14.wav	Weaner	female	Isolation	Isolation	LF	Neg	221.766	523.5	1976.26	90.266	0.301	124.635	24.912	5.003	1.28	-2.166
IASP	IASPA	92	92	92_6	1	2008-01-01	ReunSow92Pig6_42.WAV	Piglet	male	Reunion	Reunion	LF	Pos	1792.49	2301.7	4263.63	2193.91	0.115	161.726	4.33	37.347	4.11	-2.165
IASP	IASPA	27	27	27_y	1	2008-01-01	HU27pYn18.WAV	Piglet	NA	Huddling	Huddling	LF	Pos	634.098	1103.83	3036.23	619.659	0.211	115.001	11.851	9.704	1.1	-2.165
IASP	IASPA	s08	s08	s08-p05	1	2011-01-01	s08-p05-05-hf-max-13.wav	Piglet	male	Backtest	Restrain	HF	Neg	3927.14	4899.57	8000.28	4232.51	0.552	187.794	15.401	12.194	4.76	-2.165
IASP	IASPA	98	98	98_12	1	2008-01-01	ReunSow98Pig12_7.WAV	Piglet	female	Reunion	Reunion	LF	Pos	734.501	1464.6	4060.49	458.673	0.462	116.589	22.712	5.133	1.31	-2.165
IASP	IASPC	s48	s48	s48-p11	1	2011-04-26	s48p11_sham-cut-001.wav	Piglet	male	ShamCut	Restrain	HF	Neg	3502.19	4650.25	8187.99	4285.1	0.382	164.197	16.994	9.662	5.08	-2.164
IASP	IASPC	s47	s47	s47-p10	1	2011-04-26	s47p10_cas-cut-006.wav	Piglet	male	CasCut	Castration	HF	Neg	3468.01	4144.01	5999.88	3586.59	1.041	95.926	19.685	4.873	4.58	-2.164
IASP	IASPA	3	3	3_11	1	2008-01-01	CrushSow3Pig11_8.WAV	Piglet	NA	Crushing	Crushing	LF	Neg	422.056	662.761	1805.59	599.424	0.35	103.807	24.261	4.279	0.95	-2.164
IASP	IASPC	s48	s48	s48-p06	1	2011-04-26	s48p06_cas-shear-001.wav	Piglet	male	CasShear	Castration	HF	Neg	3583.45	4300.02	6347.27	3871.7	1.256	57.275	28.258	2.027	5.24	-2.163
FBN	FBN	436_2	16876	13165	1	2015-02-05	05022015_VT14_HFs3.wav	Weaner	male	Restrain	Restrain	HF	Neg	2963.73	5962.95	7578.97	6950.56	2.452	74.497	29.769	2.503	2.22	-2.163
ETHZ	ETHZ	1	1	21	6	2014-08-26	Isolation-pig21-7.wav	Weaner	female	Isolation	Isolation	LF	Neg	277.584	682.273	2623.12	423.3	0.448	122.515	31.264	3.919	1.69	-2.163
ETHZ	ETHZ	2	3	40	14	2014-09-15	Isolation-pig40-3.wav	Weaner	female	Isolation	Isolation	LF	Neg	238.598	473.686	1452.6	109.473	0.397	130.791	31.5	4.152	1.5	-2.163
FBN	FBN	349	4536	5132	1	2014-05-01	01052014_VT6_HFs6.wav	Weaner	female	OpenField	Isolation	HF	Neg	1067.6	3335.31	6457.07	450.764	0.294	154.658	10.21	15.148	3.47	-2.162
IASP	IASPC	s08	s08	s08-p01	1	2011-04-26	s08p01_cas-shear-003.wav	Piglet	male	CasShear	Castration	HF	Neg	3166.31	4020.64	6071.94	4088.61	0.38	111.404	13.146	8.475	3.39	-2.162
FBN	FBN	406	4733	2288	1	2014-05-05	28072014_VT4_HFs4.wav	Weaner	female	Isolation	Isolation	HF	Neg	1014.44	2648.7	5915.04	379.874	0.227	78.147	13.198	5.921	4	-2.162
IASP	IASPC	s59	s59	s59-p04	1	2011-03-08	s59p04_cas-fix-002.wav	Piglet	male	CasFix	Castration	HF	Neg	4466.56	5376.86	7696.02	4638.36	1.022	98.215	18.106	5.424	3.5	-2.162
IASP	IASPA	13	13	13_4	1	2008-01-01	ArmsSow13Pig4_27.WAV	Piglet	male	Arms	Restrain	HF	Neg	2511.14	3326.82	6122.31	2682.89	0.867	103.31	22.485	4.595	1.66	-2.162
IASP	IASPA	s41	s41	s41-p8	1	2011-01-01	Pr41_Sele8_isolace1_1_368.wav	Piglet	female	LongIsolation	Isolation	LF	Neg	205.858	359.87	1709.07	201.926	0.421	82.013	5.934	13.821	8.79	-2.161
IASP	IASPB	s47	s47	s47-p04	1	2011-01-01	Pr47_Sele04Na_3min_16.wav	Piglet	male	ShortReunion	Reunion	LF	Pos	353.379	1197.9	7660.37	478.182	0.101	77.962	4.933	15.803	4.6	-2.16
IASP	IASPA	s47	s47	s47-p13	1	2011-01-01	s47-p13-07-hf-med-32.wav	Piglet	female	Backtest	Restrain	HF	Neg	1662.07	3323.03	6448.64	1802.98	0.395	178.445	17.708	10.077	4.93	-2.16
IASP	IASPA	s99	s99	s99-p02	1	2011-01-01	s99-p02-04-lf-max-29b.wav	Piglet	male	Backtest	Restrain	LF	Neg	433.306	1554.29	3642.17	2501.88	0.42	133.179	17.836	7.467	2.55	-2.16
IASP	IASPA	81	81	81_9	1	2008-01-01	CrushSow81Pig9_37.WAV	Piglet	female	Crushing	Crushing	HF	Neg	2608.44	3076.82	3909.66	2932.3	0.792	129.094	23.371	5.524	5.77	-2.16
IASP	IASPA	27	27	FI27p5	1	2008-01-01	FI27p5n01.WAV	Piglet	male	Fighting	Fighting	LF	Neg	454.916	713.245	2059.17	488.704	0.269	114.372	24.2	4.726	1.91	-2.16
IASP	IASPA	s41	s41	s41-p05	1	2011-01-01	s41-p05-02-hf-max-66.wav	Piglet	male	Backtest	Restrain	HF	Neg	3872.95	6739.51	10061.3	3247.67	1.02	124.139	23.043	5.387	2.1	-2.159
IASP	IASPA	s41	s41	s41-p9	1	2011-01-01	Pr41_Sele9_isolace2_1_189.wav	Piglet	female	ShortIsolation	Isolation	LF	Neg	726.497	1733.97	6389.3	517.616	0.901	136.933	27.18	5.038	2.66	-2.159
IASP	IASPA	87	87	87_1	1	2008-01-01	ArmsSow87Pig1_22.WAV	Piglet	male	Arms	Restrain	HF	Neg	1311.56	3902.45	6338.4	5359.24	0.301	149.958	14.939	10.038	2.27	-2.158
FBN	FBN	409	4733	2288	1	2014-07-24	24072014_VT4_HFs2.wav	Weaner	female	OpenField	Isolation	HF	Neg	883.746	2711.06	5891.18	404.39	0.283	83.266	19.452	4.281	4.04	-2.158
FBN	FBN	445_1	16885	3462	1	2015-04-09	09042015_VT10_HFs3.wav	Weaner	male	Restrain	Restrain	HF	Neg	1823.71	3891.46	8301.27	3500.05	1.609	73.703	22.686	3.249	3.25	-2.158
IASP	IASPB	s48	s48	s48-p05	1	2011-01-01	Pr48_Sele05Na_3min_31.wav	Piglet	male	ShortReunion	Reunion	LF	Pos	812.008	1993.64	6902.33	1497.01	0.123	47.386	12.23	3.874	3.18	-2.155
IASP	IASPA	s55	s55	s55-p6	1	2011-01-01	Pr55_Sele6_isolace2_1_60.wav	Piglet	male	ShortIsolation	Isolation	LF	Neg	1073.7	2367.33	4945.51	1935.49	0.112	53.995	13.395	4.031	3.65	-2.155
IASP	IASPC	s53	s53	s53-p06	1	2011-03-08	s53p06_sham-cut-007.wav	Piglet	male	ShamCut	Restrain	HF	Neg	3369.32	4318.43	6165.19	3577.82	0.908	140.219	18.17	7.717	1.72	-2.155
IASP	IASPC	s53	s53	s53-p06	1	2011-03-08	s53p06_sham-cut-007.wav	Piglet	male	ShamCut	Restrain	HF	Neg	3369.32	4318.43	6165.19	3577.82	0.908	140.219	18.17	7.717	1.72	-2.155
ETHZ	ETHZ	2	6	X	18	2014-09-16	Positive-pigX-2.wav	Weaner	male	Positive	Enriched	LF	Pos	298.041	651.098	2384.8	114.349	0.19	128.241	18.412	6.965	2.37	-2.155
FBN	FBN	349	4536	5132	1	2014-05-01	01052014_VT6_HFs2.wav	Weaner	female	OpenField	Isolation	HF	Neg	2550.03	4562.15	6572.88	2516.47	0.56	149.725	22.324	6.707	5.91	-2.155
FBN	FBN	349	4422	1897	1	2014-05-01	01052014_VT4_HFs4.wav	Weaner	female	OpenField	Isolation	HF	Neg	1842.63	3096.12	4266.04	2206.69	0.15	124.692	13.362	9.332	5.36	-2.154
FBN	FBN	343	4644	1716	1	2014-03-20	20032014_VT2_HFs6.wav	Weaner	female	NovelObject	NovelObject	HF	Neg	4032.5	6096.23	8335.59	5603.95	0.133	85.501	15.02	5.692	0.64	-2.154
IASP	IASPB	s55	s55	s55-p06	1	2011-01-01	Pr55_Sele06Na_3min_18.wav	Piglet	male	ShortReunion	Reunion	LF	Pos	1140.97	1658.76	4520.17	1132.21	0.075	35.523	6.695	5.306	2.08	-2.153
FBN	FBN	409	4733	2283	1	2014-07-24	24072014_VT15_HFs3.wav	Weaner	female	NovelObject	NovelObject	HF	Neg	1541.94	3431.23	5636.69	397.276	0.111	40.187	13.519	2.973	4.13	-2.153
IASP	IASPA	86	86	86_7	1	2008-01-01	ArmsSow86Pig7_26.WAV	Piglet	male	Arms	Restrain	HF	Neg	1520.32	2643.53	4036.55	2945.3	0.603	154.435	22.386	6.899	5.9	-2.153
IASP	IASPA	86	86	86_10	1	2008-01-01	IsolSow86Pig10_65.WAV	Piglet	NA	Isolation	Isolation	HF	Neg	2074.99	5367.86	6809.14	6450.13	0.135	103.907	11.136	9.33	6.04	-2.152
IASP	IASPB	s55	s55	s55-p09	1	2011-01-01	Pr55_Sele09Na_8min_28.wav	Piglet	female	LongReunion	Reunion	LF	Pos	315.03	760.002	3343.54	332.424	0.083	12.276	18.145	0.677	0.64	-2.152
ETHZ	ETHZ	1	1	20	4	2014-08-25	Isolation-pig20-14.wav	Weaner	female	Isolation	Isolation	LF	Neg	321.844	441.801	1355.07	379.225	0.607	113.904	20.594	5.531	5.33	-2.152
IASP	IASPB	s36	s36	s36-p07	1	2011-01-01	Pr36_Sele07Na_8min_34_4.wav	Piglet	female	LongReunion	Reunion	LF	Pos	396.847	1298.71	5181.09	169.706	0.123	67.018	8.154	8.22	3.48	-2.151
IASP	IASPB	s13	s13	s13-p10	1	2011-01-01	Pr13_Sele10Na_8min_9.wav	Piglet	female	LongReunion	Reunion	LF	Pos	200.504	357.865	2106.88	183.347	0.139	114.875	14.421	7.966	3.84	-2.151
FBN	FBN	343	4644	5104	1	2014-03-24	24032014_VT13_HFs6.wav	Weaner	female	Isolation	Isolation	HF	Neg	3825.55	5300.98	7143.74	6977.87	0.499	95.759	21.044	4.55	3.64	-2.151
FBN	FBN	346	4536	1889	1	2014-05-05	05052014_VT13_HFs1.wav	Weaner	female	Isolation	Isolation	HF	Neg	1305.94	2976.96	5496.66	444.436	0.815	136.229	24.542	5.551	5.06	-2.151
FBN	FBN	349	4700	5130	1	2014-05-01	01052014_VT7_LFs4.wav	Weaner	female	NovelObject	NovelObject	LF	Neg	127.052	251.122	975.468	131.882	0.361	86.753	29.115	2.98	13.82	-2.151
IASP	IASPC	s55	s55	s55-p08	1	2011-04-26	s55p08_cas-cut-001.wav	Piglet	male	CasCut	Castration	HF	Neg	740.342	2806.7	4345.21	3128.99	0.58	80.462	23.276	3.457	3.9	-2.15
IASP	IASPA	27	27	27_3	1	2008-01-01	ArmsSow27Pig3_14.WAV	Piglet	female	Arms	Restrain	HF	Neg	2972.75	4540.24	5521.29	4811.12	0.705	137.852	20.577	6.699	3.37	-2.149
IASP	IASPA	s13	s13	s13-p12	1	2011-01-01	s13-p12-08-hf-med-42.wav	Piglet	female	Backtest	Restrain	HF	Neg	3154.79	4070.42	6798.91	3076.14	0.721	193.236	11.792	16.387	5.57	-2.148
IASP	IASPC	s36	s36	s36-p02	1	2011-03-29	s36p02_cas-shear-001.wav	Piglet	male	CasShear	Castration	HF	Neg	2964.41	3986.53	6667.89	3018.59	0.502	102.582	18.926	5.42	3.88	-2.148
IASP	IASPC	s53	s53	s53-p07	1	2011-03-08	s53p07_cas-shear-003.wav	Piglet	male	CasShear	Castration	HF	Neg	2658.77	4401.66	6595.43	2884.03	0.784	89.678	21.041	4.262	4.97	-2.148
IASP	IASPC	s36	s36	s36-p02	1	2011-03-29	s36p02_cas-shear-008.wav	Piglet	male	CasShear	Castration	HF	Neg	1558.06	4334.89	6251.28	4835.23	0.542	100.919	23.074	4.374	3.8	-2.148
FBN	FBN	343	4644	1713	1	2014-03-20	20032014_VT11_HFs5.wav	Weaner	female	OpenField	Isolation	HF	Neg	2645.55	5117.17	6876.58	5555.45	0.177	123.406	11.273	10.947	3.21	-2.147
IASP	IASPA	191	191	FI191p6	1	2008-01-01	FI191p6n07.WAV	Piglet	female	Fighting	Fighting	HF	Neg	2706.43	3228.49	3872.14	3012.61	0.455	124.845	18.678	6.684	3.89	-2.147
IASP	IASPC	s19	s19	s19-p03	1	2011-03-29	s19p03_sham-cut-004.wav	Piglet	male	ShamCut	Restrain	LF	Neg	315.092	946.494	3110.05	361.353	0.328	87.916	22.85	3.848	2.5	-2.147
IASP	IASPA	s80	s80	s80-p7	1	2011-01-01	Pr80_Sele7_isolace2_1_78a.wav	Piglet	male	ShortIsolation	Isolation	HF	Neg	2387.68	2988.05	3828.78	2782.43	0.501	110.564	24.934	4.434	5.18	-2.147
FBN	FBN	343	4644	1716	1	2014-03-20	20032014_VT2_HFs3.wav	Weaner	female	NovelObject	NovelObject	HF	Neg	3939.41	6045.19	8058.12	7799.09	0.144	140.628	13.866	10.142	3.65	-2.146
INRA	INRA	NA	NA	16	16	2017-05-10	1002-10-5-2017-SCREAM-56-269.158-269.437-R.wav	Finishing	NA	Restraint	Restrain	HF	Neg	357.147	1400.95	3891.71	142.913	0.279	128.556	21.498	5.98	-0.54	-2.146
IASP	IASPC	s53	s53	s53-p05	1	2011-03-08	s53p05_sham-cut-007.wav	Piglet	male	ShamCut	Restrain	HF	Neg	2737.16	4748.07	6503.94	2571.94	1.093	84.388	28.814	2.929	1.9	-2.146
NMBU	NMBU	Pair16	4	Pair16	Pair16	2017-06-07	Pair16barrenTrial1-LFs003.wav	GrFinishing	male	Barren	Barren	LF	Neg	179.04	356.785	1259.71	280.237	0.334	171.172	31.423	5.447	-2.45	-2.145
IASP	IASPB	s13	s13	s13-p09	1	2011-01-01	Pr13_Sele09Na_3min_8.wav	Piglet	female	ShortReunion	Reunion	HF	Pos	1110.15	3136.11	3960.18	3757.48	0.139	161.579	3.606	44.811	3.21	-2.144
IASP	IASPA	86	86	86_7	1	2008-01-01	ArmsSow86Pig7_8.WAV	Piglet	male	Arms	Restrain	LF	Neg	1537.19	2120.07	3075.66	1442.73	0.345	189.521	13.052	14.52	7.4	-2.144
IASP	IASPA	s99	s99	s99-p1	1	2011-01-01	Pr99_Sele1_isolace1_1_631.wav	Piglet	male	LongIsolation	Isolation	HF	Neg	2130.75	3890.4	6364.95	3282.49	0.133	37.131	14.993	2.477	5.55	-2.144
NMBU	NMBU	Pair10	3	Pair10	Pair10	2017-06-07	Pair10barrenTrial1-LFs028.wav	GrFinishing	female	Barren	Barren	LF	Neg	200.626	366.566	1426.33	258.861	0.172	212.754	20.357	10.451	-0.71	-2.144
IASP	IASPC	s41	s41	s41-p02	1	2011-04-26	s41p02_sham-cut-005.wav	Piglet	male	ShamCut	Restrain	HF	Neg	3466.54	4624.38	7210.36	3426.65	1.191	95.007	20.576	4.617	3.27	-2.144
IASP	IASPA	s55	s55	s55-p9	1	2011-01-01	Pr55_Sele9_isolace1_1_317.wav	Piglet	female	LongIsolation	Isolation	LF	Neg	340.207	657.566	2338.23	208.375	0.488	101.476	24.59	4.127	2.83	-2.144
NMBU	NMBU	Pair3	1	Pair3	Pair3	2017-06-08	Pair3barrenTrial2-LFs009.wav	GrFinishing	male	Barren	Barren	LF	Neg	171.881	292.615	1171.02	218.8	0.272	159.48	36.781	4.336	0.6	-2.144
IASP	IASPA	81	81	81_9	1	2008-01-01	CrushSow81Pig9_13.WAV	Piglet	female	Crushing	Crushing	HF	Neg	3442.92	4295.73	8083.43	3568.59	0.386	138.387	10.37	13.344	5.5	-2.143
FBN	FBN	337	7491	5064	1	2014-02-20	20022014_VT7_LFs2.wav	Weaner	female	NegativeConditioning	NegativeConditioning	LF	Neg	235.506	356.662	1268.62	309.54	0.355	117.215	35.206	3.329	2.02	-2.143
IASP	IASPC	s59	s59	s59-p04	1	2011-03-08	s59p04_cas-fix-004.wav	Piglet	male	CasFix	Castration	HF	Neg	3325.87	4507.54	7210.98	3768	0.922	149.765	18.981	7.89	2.88	-2.142
FBN	FBN	349	4422	5137	1	2014-05-01	01052014_VT8_HFs4.wav	Weaner	female	NovelObject	NovelObject	HF	Neg	929.515	3241.59	5173.49	158.345	0.2	178.013	22.531	7.901	2.22	-2.142
ETHZ	ETHZ	1	1	20	4	2014-08-26	Positive-pig20-1.wav	Weaner	female	Positive	Enriched	LF	Pos	288.496	558.048	2023.85	373.275	0.261	116.404	22.949	5.072	2.22	-2.142
FBN	FBN	406	4631	5196	1	2014-05-05	28072014_VT1_HFs5.wav	Weaner	female	Isolation	Isolation	HF	Neg	558.081	2312.81	5377.88	369.306	0.116	128.536	4.295	29.928	5.6	-2.141
IASP	IASPA	27	27	27_4a	1	2008-01-01	HU27p4an07.WAV	Piglet	female	Huddling	Huddling	LF	Pos	608.368	1113.44	2462.16	425.178	0.118	117.656	12.706	9.26	14	-2.141
FBN	FBN	349	4700	5130	1	2014-05-01	01052014_VT7_HFs2.wav	Weaner	female	OpenField	Isolation	HF	Neg	2762.86	5627.28	7956.78	2362.79	0.299	128.723	11.691	11.011	3.22	-2.14
NMBU	NMBU	Pair3	1	Pair3	Pair3	2017-06-08	Pair3barrenTrial2-LFm002.wav	GrFinishing	male	Barren	Barren	HF	Neg	249.325	953.787	2216.63	272.347	0.3	165.736	24.958	6.64	0.56	-2.14
IASP	IASPC	s19	s19	s19-p03	1	2011-03-29	s19p03_sham-fix-001.wav	Piglet	male	ShamFix	Restrain	HF	Neg	2485.88	3371.03	5276.71	2740.14	0.85	136.861	25.896	5.285	3.14	-2.14
IASP	IASPB	s02	s02	s02-p05	1	2011-01-01	Pr02_Sele05N_8min_31.wav	Piglet	female	LongReunion	Reunion	LF	Pos	446.912	1301.9	6797.87	453.638	0.059	NA	NA	NA	4.01	-2.14
IASP	IASPA	s55	s55	s55-p3	1	2011-01-01	Pr55_Sele3_isolace2_1_127.wav	Piglet	male	LongIsolation	Isolation	LF	Neg	372.25	980.807	2284.89	592.078	0.528	194.796	16.098	12.1	1.3	-2.139
IASP	IASPB	s13	s13	s13-p04	1	2011-01-01	Pr13_Sele04Na_8min_56.wav	Piglet	female	LongReunion	Reunion	LF	Pos	318.27	702.59	2718.03	152.337	0.067	17.257	NA	NA	-0.23	-2.138
FBN	FBN	439	16798	3237	1	2015-02-27	27022015_VT12_HFs1.wav	Weaner	male	Restrain	Restrain	HF	Neg	3035.49	5640.24	6749.96	6034.78	0.284	174.188	7.048	24.716	4.59	-2.136
NMBU	NMBU	pair5	2	pair5	pair5	2017-06-23	pair5barrenback	GrFinishing	male	RunFromBarren	Run	LF	Pos	154.24	334.689	1798.26	164.798	0.329	150.925	19.734	7.648	4.11	-2.135
IASP	IASPA	s41	s41	s41-p07	1	2011-01-01	s41-p07-01-hf-med-27.wav	Piglet	male	Backtest	Restrain	HF	Neg	1986.71	3032.49	5291.28	1990.83	0.456	209.422	6.58	31.829	1.71	-2.134
NMBU	NMBU	pair12	3	pair12	pair12	2017-06-23	pair12enrichedback	GrFinishing	female	RunFromEnriched	Run	LF	Pos	148.393	281.743	1411.16	156.748	0.403	140.409	19.874	7.065	5.14	-2.133
IASP	IASPA	86	86	86_11	1	2008-01-01	CrushSow86Pig11_1.WAV	Piglet	NA	Crushing	Crushing	HF	Neg	2521.91	3186.91	5202.42	2839.82	0.188	118.54	2.655	44.642	3.95	-2.132
FBN	FBN	409	4733	2288	1	2014-07-24	24072014_VT4_HFs2.wav	Weaner	female	NovelObject	NovelObject	HF	Neg	2400.23	5444.98	7196.21	7240.36	0.083	49.333	12.016	4.105	3.99	-2.132
IASP	IASPA	s13	s13	s13-p04	1	2011-01-01	s13-p04-07-hf-med-13.wav	Piglet	female	Backtest	Restrain	HF	Neg	4131.81	5898.86	7380.11	6041.62	1.059	144.946	16.999	8.527	2.23	-2.132
NMBU	NMBU	pair4	1	pair4	pair4	2017-06-22	pair4barrenforth	GrFinishing	female	RunToBarren	Run	HF	Pos	1722.25	2279.32	4004.61	2086.67	1.817	135.406	25.316	5.349	4.25	-2.132
NMBU	NMBU	Pair12	3	Pair12	Pair12	2017-06-07	Pair12barrenTrial1-LFs030.wav	GrFinishing	female	Barren	Barren	LF	Neg	163.115	322.311	1311.82	257.025	0.34	151.679	26.486	5.727	-1.16	-2.132
IASP	IASPA	s13	s13	s13-p9	1	2011-01-01	Pr13_Sele9_isolace1_1_105.wav	Piglet	female	ShortIsolation	Isolation	HF	Neg	1037.91	3713.95	7104.83	521.212	0.261	91.031	26.779	3.399	3.24	-2.132
NMBU	NMBU	Pair12	3	Pair12	Pair12	2017-06-07	Pair12barrenTrial1-LFs024.wav	GrFinishing	female	Barren	Barren	LF	Neg	196.109	360.868	1257	254.846	0.382	136.833	31.392	4.359	0.31	-2.132
IASP	IASPA	s08	s08	s08-p01	1	2011-01-01	s08-p01-01-lf-low-20.wav	Piglet	male	Backtest	Restrain	LF	Neg	875.454	2385.71	3689.79	2866.89	0.792	180.203	22.735	7.926	3.26	-2.131
NMBU	NMBU	pair4	1	pair4	pair4	2017-06-22	pair4barrenforth	GrFinishing	female	RunToBarren	Run	HF	Pos	848.577	1565.45	4057.17	1322.13	0.816	150.978	25.129	6.008	3.46	-2.131
IASP	IASPA	s55	s55	s55-p6	1	2011-01-01	Pr55_Sele6_isolace2_1_128.wav	Piglet	male	ShortIsolation	Isolation	HF	Neg	2302.52	3499.74	6291.07	3029.75	0.437	99.425	17.147	5.798	5.2	-2.13
IASP	IASPC	s47	s47	s47-p10	1	2011-04-26	s47p10_cas-fix-010.wav	Piglet	male	CasFix	Castration	HF	Neg	2545.99	3310.21	7332.21	2736.3	1.092	121.012	19.681	6.149	4.63	-2.13
IASP	IASPC	s53	s53	s53-p05	1	2011-03-08	s53p05_sham-cut-008.wav	Piglet	male	ShamCut	Restrain	HF	Neg	2694.07	4847.9	6617.78	2508.96	0.909	105.923	19.247	5.503	1.72	-2.128
IASP	IASPB	s55	s55	s55-p03	1	2011-01-01	Pr55_Sele03Na_8min_5.wav	Piglet	male	LongReunion	Reunion	LF	Pos	431.917	1389.71	7339.01	11.056	0.069	22.341	7.214	3.097	0.3	-2.127
IASP	IASPA	86	86	86_7	1	2008-01-01	ArmsSow86Pig7_25.WAV	Piglet	male	Arms	Restrain	HF	Neg	1146.57	2530.13	3363.79	2719.61	0.786	119.63	19.722	6.066	8.27	-2.127
IASP	IASPA	s80	s80	s80-p06	1	2011-01-01	s80-p06-07-hf-low-24.wav	Piglet	female	Backtest	Restrain	HF	Neg	3541.69	4364.68	5853.75	3272.32	0.905	118.061	20.442	5.775	1.81	-2.127
IASP	IASPC	s67	s67	s67-p11	1	2011-04-26	s67p11_cas-shear-008.wav	Piglet	male	CasShear	Castration	HF	Neg	3447.24	4052.99	7081.23	3666.95	0.224	202.503	6.696	30.243	6.36	-2.126
IASP	IASPC	s53	s53	s53-p06	1	2011-03-08	s53p06_sham-cut-005.wav	Piglet	male	ShamCut	Restrain	HF	Neg	2905.65	4131.91	5278.98	2591.22	0.864	137.693	17.938	7.676	1.35	-2.125
ETHZ	ETHZ	1	2	28	8	2014-08-27	Isolation-pig28-1.wav	Weaner	male	Isolation	Isolation	LF	Neg	288.233	732.603	2165.91	382.233	0.497	140.44	33.184	4.232	1.17	-2.124
IASP	IASPA	86	86	86_7	1	2008-01-01	ArmsSow86Pig7_16.WAV	Piglet	male	Arms	Restrain	HF	Neg	2015.67	3176.54	5008.21	1928.5	0.62	112.703	21.757	5.18	9.02	-2.123
FBN	FBN	436_2	16821	13133	1	2015-02-05	05022015_VT15_HFs5.wav	Weaner	male	Restrain	Restrain	HF	Neg	2408.22	4577.63	7201.5	664.321	1.115	90.946	28.696	3.169	2.68	-2.123
FBN	FBN	343	4644	5107	1	2014-03-20	20032014_VT1_HFm6.wav	Weaner	female	NovelObject	NovelObject	HF	Neg	2287.16	4586.01	7603.44	2617.19	0.377	93.405	33.132	2.819	2.06	-2.122
INRA	INRA	NA	NA	16	16	2017-05-10	1002-10-5-2017-SCREAM-45-256.690-256.915-R.wav	Finishing	NA	Restraint	Restrain	HF	Neg	790.163	2212.78	4941.9	1213.11	0.226	108.995	11.065	9.851	-0.67	-2.121
IASP	IASPA	92	92	92_6	1	2008-01-01	ReunSow92Pig6_24.WAV	Piglet	male	Reunion	Reunion	LF	Pos	1705.03	1998.85	3017.25	1940.89	0.121	102.603	4.123	24.885	6.88	-2.12
IASP	IASPB	s48	s48	s48-p02	1	2011-01-01	Pr48_Sele02Na_3min_10.wav	Piglet	female	ShortReunion	Reunion	HF	Pos	2385.29	3374.8	4910.42	2386.78	0.203	144.223	12.337	11.69	6.39	-2.12
IASP	IASPC	s47	s47	s47-p06	1	2011-04-26	s47p06_cas-shear-003.wav	Piglet	male	CasShear	Castration	HF	Neg	2324	3063.53	5109.39	2628.61	0.44	113.052	14.757	7.661	2.36	-2.12
IASP	IASPA	27	27	27_7	1	2008-01-01	SurpSow27Pig7_2.WAV	Piglet	male	Surprise	Surprise	LF	Neg	429.455	787.908	3852.25	364.669	0.131	135.408	11.415	11.862	-0.04	-2.119
IASP	IASPB	s39	s39	s39-p09	1	2011-01-01	Pr39_Sele09Na_3min_2.wav	Piglet	male	ShortReunion	Reunion	LF	Pos	389.295	1378.18	5410.34	181.78	0.144	88.949	10.417	8.539	3.5	-2.118
IASP	IASPC	s48	s48	s48-p09	1	2011-04-26	s48p09_sham-fix-002.wav	Piglet	male	ShamFix	Restrain	HF	Neg	3136.24	4041.84	5430.26	3555.14	0.663	120.613	18.857	6.396	2.63	-2.118
FBN	FBN	406	4733	2283	1	2014-05-05	28072014_VT15_HFs1.wav	Weaner	female	Isolation	Isolation	HF	Neg	1054.58	3142.24	5549.23	420.299	0.283	141.23	22.989	6.143	2.35	-2.118
IASP	IASPC	s36	s36	s36-p02	1	2011-03-29	s36p02_cas-shear-004.wav	Piglet	male	CasShear	Castration	HF	Neg	1992.11	4798.26	7428.97	7204.05	0.532	141.738	12.223	11.596	0.67	-2.116
IASP	IASPA	s99	s99	s99-p03	1	2011-01-01	s99-p03-06-lf-med-20.wav	Piglet	female	Backtest	Restrain	HF	Neg	877.712	2785.14	6621.67	593.305	0.352	215.471	12.781	16.859	0.94	-2.116
FBN	FBN	346	4419	5144	1	2014-05-05	05052014_VT15_HFs4.wav	Weaner	female	Isolation	Isolation	HF	Neg	1388.72	2820.75	5044.33	2463.65	0.139	72.976	10.821	6.744	3.19	-2.115
IASP	IASPA	27	27	27_4b	1	2008-01-01	HU27p4bn5.WAV	Piglet	female	Huddling	Huddling	LF	Pos	573.148	1278.88	4509.74	465.136	0.395	132.954	21.527	6.176	1.41	-2.115
IASP	IASPA	s36	s36	s36-p1	1	2011-01-01	Pr36_Sele1_isolaceF_1_19.wav	Piglet	female	ShortIsolation	Isolation	HF	Neg	1285.03	2700.34	4861.73	1474.98	0.085	58.246	5.861	9.938	3.32	-2.114
IASP	IASPB	s13	s13	s13-p03	1	2011-01-01	Pr13_Sele03Na_8min_47.wav	Piglet	male	LongReunion	Reunion	LF	Pos	443.698	829.7	3347.49	772.011	0.085	61.853	11.722	5.277	1.28	-2.114
IASP	IASPB	s48	s48	s48-p06	1	2011-01-01	Pr48_Sele06Na_8min_49_5.wav	Piglet	male	LongReunion	Reunion	LF	Pos	542.84	1333.45	5474.02	440.701	0.053	NA	NA	NA	1	-2.113
FBN	FBN	406	4719	5171	1	2014-05-05	07072014_VT15_HFs2.wav	Weaner	female	Isolation	Isolation	HF	Neg	1756.34	4486.8	6734.85	400.327	0.394	105.507	19.054	5.537	2.11	-2.112
IASP	IASPC	s47	s47	s47-p04	1	2011-04-26	s47p04_sham-fix-004.wav	Piglet	male	ShamFix	Restrain	HF	Neg	2536.37	2795.26	4464.38	2629.6	0.463	192.039	9.722	19.753	4.24	-2.111
IASP	IASPC	s36	s36	s36-p02	1	2011-03-29	s36p02_cas-shear-002.wav	Piglet	male	CasShear	Castration	HF	Neg	2453.98	4033.18	6517.18	2553.09	0.88	123.777	20.462	6.049	3.11	-2.111
NMBU	NMBU	Pair10	3	Pair10	Pair10	2017-06-24	pair10barrenback	GrFinishing	female	RunFromBarren	Run	LF	Pos	183.516	679.165	2719.34	171.49	0.451	108.376	23.269	4.658	3.41	-2.111
FBN	FBN	337	4344	1448	1	2014-02-06	06022014_VT15_HFs5.wav	Weaner	female	OpenField	Isolation	HF	Neg	4235.59	6609.03	7884.64	7465.48	0.161	85.816	12.44	6.898	1.56	-2.109
NMBU	NMBU	Pair3	1	Pair3	Pair3	2017-06-15	Pair3barrenTrial4-LFs006.wav	GrFinishing	male	Barren	Barren	LF	Neg	219.152	371.793	1287.31	230.792	0.235	139.945	27.701	5.052	4.02	-2.109
IASP	IASPB	s55	s55	s55-p07	1	2011-01-01	Pr55_Sele07Na_8min_39.wav	Piglet	male	LongReunion	Reunion	LF	Pos	369.288	1287.96	6415.5	189.619	0.075	33.321	13.389	2.489	5.27	-2.107
IASP	IASPC	s99	s99	s99-p08	1	2011-04-26	s99p08_cas-shear-001.wav	Piglet	male	CasShear	Castration	HF	Neg	3080.3	4137.77	5838.33	4356.44	1.573	140.506	25.103	5.597	2.24	-2.107
IASP	IASPA	s47	s47	s47-p11	1	2011-01-01	Pr47_Sele11_isolace1_1_61.wav	Piglet	female	ShortIsolation	Isolation	LF	Neg	269.289	1909.36	5117.66	112.925	0.139	124.068	10.816	11.471	2.16	-2.106
IASP	IASPA	87	87	87_1	1	2008-01-01	ArmsSow87Pig1_15.WAV	Piglet	male	Arms	Restrain	LF	Neg	563.862	2388.04	3911.02	553.669	0.385	134.281	16.866	7.962	2.3	-2.106
IASP	IASPC	s48	s48	s48-p11	1	2011-04-26	s48p11_sham-cut-007.wav	Piglet	male	ShamCut	Restrain	HF	Neg	3459.41	5432.25	8426.59	2424.07	0.458	147.196	18.561	7.93	4.45	-2.106
FBN	FBN	343	4644	1713	1	2014-03-20	20032014_VT11_HFs1.wav	Weaner	female	OpenField	Isolation	HF	Neg	3804.44	5236.5	6764.41	3923.05	0.1	47.006	5.01	9.382	1.26	-2.105
ETHZ	ETHZ	1	1	22	4	2014-08-26	Positive-pig22-10.wav	Weaner	female	Positive	Enriched	LF	Pos	292.153	739.706	2495.48	438.734	0.292	116.673	22.259	5.242	1.72	-2.105
NMBU	NMBU	Pair12	3	Pair12	Pair12	2017-06-07	Pair12barrenTrial1-LFs017.wav	GrFinishing	female	Barren	Barren	LF	Neg	156.552	325.63	1389.49	124.719	0.283	167.906	24.722	6.792	0.05	-2.105
IASP	IASPB	s55	s55	s55-p08	1	2011-01-01	Pr55_Sele08Na_3min_5.wav	Piglet	male	ShortReunion	Reunion	LF	Pos	364.035	1687.86	7959.27	209.347	0.109	35.336	27.434	1.288	4.4	-2.104
IASP	IASPC	s67	s67	s67-p09	1	2011-04-26	s67p09_sham-fix-003.wav	Piglet	male	ShamFix	Restrain	HF	Neg	2629.12	3501.46	6401.06	2610.59	0.343	193.899	7.294	26.585	5.17	-2.103
INRA	INRA	NA	NA	16	16	2017-05-10	1002-10-5-2017-SCREAM-60-279.784-280.202-R.wav	Finishing	NA	Restraint	Restrain	HF	Neg	266.163	1061.48	3263.07	88.89	0.419	85.877	22.693	3.784	-1.57	-2.103
NMBU	NMBU	Pair1	1	Pair1	Pair1	2017-06-08	Pair1barrenTrial2-LFm001.wav	GrFinishing	male	Barren	Barren	LF	Neg	145.824	287.379	1078.31	254.086	0.222	157.237	24.785	6.344	-0.68	-2.103
IASP	IASPB	s99	s99	s99-p09	1	2011-01-01	Pr99_Sele09Na_3min_24.wav	Piglet	male	ShortReunion	Reunion	LF	Pos	1511.73	2329.64	2990.12	2322.28	0.045	NA	NA	NA	4.7	-2.103
IASP	IASPC	s55	s55	s55-p07	1	2011-04-26	s55p07_cas-fix-005.wav	Piglet	male	CasFix	Castration	HF	Neg	2739.61	3996.03	6460.2	2444.5	0.37	126.595	14.855	8.522	2.19	-2.102
FBN	FBN	337	4490	1489	1	2014-02-06	06022014_VT1_HFs2.wav	Weaner	female	OpenField	Isolation	HF	Neg	1642.57	3997.95	5933.36	2468.72	0.189	117.056	18.567	6.304	0.24	-2.102
NMBU	NMBU	Pair7	2	Pair7	Pair7	2017-06-06	Pair7enrichedTrial1-LFs007-notsure.wav	GrFinishing	male	Enriched	Enriched	LF	Pos	176.144	303.952	1534.75	236.976	0.774	151.834	27.761	5.469	1.92	-2.102
IASP	IASPA	27	27	FI27p5	1	2008-01-01	FI27p5n39.WAV	Piglet	male	Fighting	Fighting	LF	Neg	594.571	1107.87	3363.35	506.608	0.595	111.427	24.389	4.569	2.96	-2.101
IASP	IASPA	92	92	92_6	1	2008-01-01	ReunSow92Pig6_37.WAV	Piglet	male	Reunion	Reunion	LF	Pos	732.934	1594.78	3147.58	1134.64	0.156	211.509	9.586	22.065	4.96	-2.1
IASP	IASPA	92	92	92_6a	1	2008-01-01	AftnurSow92Pig6a_17.WAV	Piglet	male	AfterNursing	AfterNursing	LF	Pos	1160.04	1674.26	2854.43	1402.79	0.088	154.05	11.422	13.487	5.88	-2.1
IASP	IASPA	s13	s13	s13-p09	1	2011-01-01	s13-p09-03-hf-max-24.wav	Piglet	female	Backtest	Restrain	HF	Neg	3330.31	5118.92	7052.73	3262.99	0.67	214.461	13.44	15.957	6.09	-2.1
IASP	IASPA	s08	s08	s08-p01	1	2011-01-01	s08-p01-01-hf-low-14.wav	Piglet	male	Backtest	Restrain	HF	Neg	3185.03	4857.05	7256.44	3136.97	1.134	134.7	14.105	9.55	6.78	-2.1
IASP	IASPA	13	13	13_2	1	2008-01-01	ArmsSow13Pig2_7.WAV	Piglet	female	Arms	Restrain	HF	Neg	3592.06	4154.38	5383.04	3865.49	0.486	123.25	15.42	7.993	2.5	-2.1
IASP	IASPB	s02	s02	s02-p08	1	2011-01-01	Pr02_Sele08N_8min_29.wav	Piglet	female	LongReunion	Reunion	HF	Pos	1265.44	2460.71	4444.35	1250.75	0.059	NA	NA	NA	5.8	-2.099
IASP	IASPC	s53	s53	s53-p06	1	2011-03-08	s53p06_sham-cut-006.wav	Piglet	male	ShamCut	Restrain	HF	Neg	3135.84	4023.66	5800.45	3499.8	0.856	118.723	18.105	6.557	2	-2.098
IASP	IASPA	s36	s36	s36-p02	1	2011-01-01	s36-p02-06-lf-low-19_2.wav	Piglet	male	Backtest	Restrain	LF	Neg	461.631	791.617	2632.99	580.965	0.507	174.398	13.815	12.624	1.82	-2.097
FBN	FBN	406	4344	5183	1	2014-07-03	03072014_VT9_HFs2.wav	Weaner	female	OpenField	Isolation	HF	Neg	745.517	2511.13	4594.47	439.488	0.233	177.428	15.032	11.803	4.69	-2.097
IASP	IASPC	s47	s47	s47-p06	1	2011-04-26	s47p06_cas-cut-001.wav	Piglet	male	CasCut	Castration	HF	Neg	3481.25	5387.57	8119.47	3454.37	0.351	163.029	15.665	10.407	3.9	-2.097
FBN	FBN	439	16798	3237	1	2015-02-27	27022015_VT12_HFs6.wav	Weaner	male	Restrain	Restrain	HF	Neg	3307.17	5004.62	8045.98	3463.79	1.174	72.718	28.107	2.587	2.91	-2.097
IASP	IASPC	s36	s36	s36-p10	1	2011-03-29	s36p10_cas-cut-004.wav	Piglet	male	CasCut	Castration	HF	Neg	2308.69	3843.71	5514.85	2389.67	0.762	133.446	15.092	8.842	0.73	-2.096
IASP	IASPA	13	13	13_2	1	2008-01-01	ArmsSow13Pig2_13.WAV	Piglet	female	Arms	Restrain	HF	Neg	2807.03	3260.88	3858.93	2833.97	0.388	187.599	21.921	8.558	4.74	-2.096
NMBU	NMBU	Pair1	1	Pair1	Pair1	2017-06-06	Pair1enrichedTrail1-LFs001.wav	GrFinishing	male	Enriched	Enriched	LF	Pos	164.008	304.02	1267.28	249.252	0.492	167.999	26.407	6.362	1.51	-2.096
IASP	IASPA	86	86	86_7	1	2008-01-01	ArmsSow86Pig7_19.WAV	Piglet	male	Arms	Restrain	HF	Neg	1979.74	2881.65	5028.63	1644.54	0.339	162.899	13.276	12.27	7.76	-2.095
IASP	IASPA	s99	s99	s99-p04	1	2011-01-01	s99-p04-07-hf-low-11.wav	Piglet	female	Backtest	Restrain	HF	Neg	2083.61	3827.65	7014.07	4029.2	0.501	167.131	12.984	12.872	0.38	-2.094
FBN	FBN	337	4617	5065	1	2014-02-06	06022014_VT2_HFs1.wav	Weaner	female	OpenField	Isolation	HF	Neg	1367.51	2828.7	5193.19	2146.64	0.139	81.619	14.431	5.656	2.59	-2.093
IASP	IASPA	13	13	13_4	1	2008-01-01	ArmsSow13Pig4_18.WAV	Piglet	male	Arms	Restrain	HF	Neg	3283.07	3979.83	5604.5	3284.57	0.771	114.368	16.204	7.058	0.95	-2.093
IASP	IASPC	s47	s47	s47-p10	1	2011-04-26	s47p10_cas-cut-001.wav	Piglet	male	CasCut	Castration	HF	Neg	2478.74	3372.5	6585.83	2432.92	0.689	123.123	18.138	6.788	4.12	-2.093
NMBU	NMBU	Pair8	2	Pair8	Pair8	2017-06-15	Pair8enrichedTrial4-LFs002.wav	GrFinishing	female	Enriched	Enriched	LF	Pos	183.665	540.659	2152.88	256.057	0.162	182.166	21.618	8.427	0.83	-2.093
IASP	IASPC	s67	s67	s67-p01	1	2011-04-26	s67p01_sham-cut-006.wav	Piglet	male	ShamCut	Restrain	HF	Neg	3877.94	6204.47	7584.38	7269.67	0.879	141.168	17.07	8.27	4.38	-2.092
FBN	FBN	409	4733	2288	1	2014-07-24	24072014_VT4_HFs5.wav	Weaner	female	NovelObject	NovelObject	HF	Neg	1036.02	2377.25	5405.23	2280.96	0.233	111.848	10.729	10.425	4.55	-2.091
NMBU	NMBU	Pair10	3	Pair10	Pair10	2017-06-09	Pair10enrichedtrial2-LFm004.wav	GrFinishing	female	Enriched	Enriched	LF	Pos	159.255	399.248	1614.71	188.209	0.451	147.737	14.398	10.261	2.7	-2.091
FBN	FBN	349	4422	5140	1	2014-05-01	01052014_VT5_HFs5.wav	Weaner	female	OpenField	Isolation	HF	Neg	1262.53	3381.25	5818.33	410.208	0.416	99.192	14.431	6.874	1.52	-2.09
IASP	IASPA	s41	s41	s41-p07	1	2011-01-01	s41-p07-01-hf-max-61.wav	Piglet	male	Backtest	Restrain	HF	Neg	2820.95	4943.78	7626.03	2376.76	1.21	141.789	17.773	7.978	0.84	-2.09
FBN	FBN	337	4617	5065	1	2014-02-10	10022014_VT2_HFs6.wav	Weaner	female	Isolation	Isolation	HF	Neg	2078.9	3616.18	4844.94	4287.56	0.174	158.015	2.882	54.836	4.9	-2.089
IASP	IASPA	191	191	FI191p6	1	2008-01-01	FI191p6n11.WAV	Piglet	female	Fighting	Fighting	HF	Neg	2790.28	3320.65	4080.5	3325.59	0.398	126.317	11.293	11.185	6.99	-2.088
NMBU	NMBU	Pair15	4	Pair15	Pair15	2017-06-09	Pair15barrenTrial2-LFm003.wav	GrFinishing	female	Barren	Barren	LF	Neg	214.44	375.314	1206.27	251.72	0.194	144.982	18.051	8.032	0.11	-2.088
IASP	IASPC	s02	s02	s02-p01	1	2011-04-26	s02p01_cas-fix-002.wav	Piglet	male	CasFix	Castration	HF	Neg	3165.11	5496.97	8473.04	2824.69	0.633	119.135	16.584	7.184	2.18	-2.087
IASP	IASPC	s48	s48	s48-p11	1	2011-04-26	s48p11_sham-cut-003.wav	Piglet	male	ShamCut	Restrain	HF	Neg	3226.21	4313.06	6332.1	4251.98	0.513	112.316	16.567	6.78	4.95	-2.086
IASP	IASPA	27	27	27_6	1	2008-01-01	ArmsSow27Pig6_10.WAV	Piglet	male	Arms	Restrain	HF	Neg	3472.04	5276.57	7431.03	7457.33	0.806	100.093	17.364	5.764	3.5	-2.086
IASP	IASPA	s13	s13	s13-p04	1	2011-01-01	s13-p04-07-hf-max-30.wav	Piglet	female	Backtest	Restrain	HF	Neg	2878.86	4619.11	7641.18	2936.72	1.058	144.889	17.961	8.067	4.52	-2.086
IASP	IASPA	27	27	27_4b	1	2008-01-01	HU27p4bn1.WAV	Piglet	female	Huddling	Huddling	LF	Pos	432.842	551.372	1659.33	495.327	0.121	117.599	8.249	14.256	4.47	-2.085
IASP	IASPA	s36	s36	s36-p06	1	2011-01-01	s36-p06-01-hf-max-25.wav	Piglet	female	Backtest	Restrain	HF	Neg	4380.8	5313.18	7484.33	4366.92	0.831	184.402	15.638	11.792	3.46	-2.084
IASP	IASPA	27	27	FI27p5	1	2008-01-01	FI27p5n24.WAV	Piglet	male	Fighting	Fighting	HF	Neg	1339.29	3620.3	5500.65	5705.17	0.439	181.215	17.087	10.606	3.75	-2.084
ETHZ	ETHZ	1	2	28	8	2014-08-27	Isolation-pig28-3.wav	Weaner	male	Isolation	Isolation	LF	Neg	227.852	412.546	1334.64	349.706	0.632	136.1	26.099	5.215	0.31	-2.084
IASP	IASPC	s47	s47	s47-p10	1	2011-04-26	s47p10_cas-shear-005.wav	Piglet	male	CasShear	Castration	HF	Neg	2251.6	3980.79	8315.05	3543.83	0.868	86.006	23.622	3.641	-0.06	-2.083
ETHZ	ETHZ	1	1	19	1	2014-08-27	Positive-pig19-6.wav	Weaner	male	Positive	Enriched	LF	Pos	266.317	546.219	2356.34	394.298	0.196	88.249	20.381	4.33	1.27	-2.082
NMBU	NMBU	pair9	3	pair9	pair9	2017-06-21	pair9barrenback	GrFinishing	male	RunFromBarren	Run	LF	Pos	184.162	676.219	1965.86	140.798	0.542	132.615	23.061	5.751	4.96	-2.082
IASP	IASPB	s67	s67	s67-p01	1	2011-01-01	Pr67_Sele01Na_3min_8.wav	Piglet	male	ShortReunion	Reunion	LF	Pos	457.52	1959.33	6987.4	191.298	0.064	17.707	7.815	2.266	4.07	-2.081
FBN	FBN	436_2	16876	13162	1	2015-02-05	05022015_VT13_HFs5.wav	Weaner	male	Restrain	Restrain	HF	Neg	3968.88	5654.43	7493.8	4878.16	1.369	113.216	21.186	5.344	1.96	-2.081
IASP	IASPB	s48	s48	s48-p05	1	2011-01-01	Pr48_Sele05Na_3min_22.wav	Piglet	male	ShortReunion	Reunion	LF	Pos	208.494	564.807	2033.95	202.85	0.072	17.556	13.889	1.264	4.65	-2.08
IASP	IASPA	s36	s36	s36-p07	1	2011-01-01	s36-p07-05-hf-low-09.wav	Piglet	female	Backtest	Restrain	LF	Neg	572.197	2359.61	6212.96	529.734	0.946	136.359	22.203	6.142	3.11	-2.079
IASP	IASPB	s41	s41	s41-p05	1	2011-01-01	Pr41_Sele05Na_3min_4.wav	Piglet	male	ShortReunion	Reunion	LF	Pos	407.313	764.277	2788.32	458.105	0.093	62.756	5.358	11.712	4.3	-2.078
IASP	IASPC	s55	s55	s55-p03	1	2011-04-26	s55p03_sham-cut-008.wav	Piglet	male	ShamCut	Restrain	HF	Neg	3500.56	4757.41	7034.13	3306.7	1.105	91.675	19.453	4.713	2.43	-2.078
ETHZ	ETHZ	1	1	23	6	2014-08-27	Positive-pig23-5.wav	Weaner	female	Positive	Enriched	LF	Pos	205.66	470.653	1780.06	125.032	0.269	125.603	18.608	6.75	1.04	-2.077
IASP	IASPA	s80	s80	s80-p09	1	2011-01-01	s80-p09-08-hf-low-32.wav	Piglet	female	Backtest	Restrain	HF	Neg	1926.56	5044.18	6854.33	6042.1	1.249	159.896	20.809	7.684	4.43	-2.077
FBN	FBN	343	4644	5107	1	2014-03-20	20032014_VT1_HFs4.wav	Weaner	female	OpenField	Isolation	HF	Neg	2768.31	5189.02	7651.97	7319.22	0.238	190.527	23.071	8.258	3.31	-2.076
IASP	IASPA	27	27	FI27p5	1	2008-01-01	FI27p5n32.WAV	Piglet	male	Fighting	Fighting	HF	Neg	1260.6	2687.09	4884.72	1568.96	0.724	128.698	20.728	6.209	3.33	-2.075
FBN	FBN	436_1	16875	13105	1	2015-02-05	05022015_VT10_HFs1.wav	Weaner	male	Restrain	Restrain	HF	Neg	2437.87	3831.93	6017.76	2296.61	0.501	98.056	15.975	6.138	3.94	-2.074
IASP	IASPB	s48	s48	s48-p05	1	2011-01-01	Pr48_Sele05Na_3min_3.wav	Piglet	male	ShortReunion	Reunion	LF	Pos	358.194	987.072	3970.43	200.181	0.093	21.758	10.714	2.031	2.48	-2.073
IASP	IASPC	s55	s55	s55-p06	1	2011-04-26	s55p06_sham-fix-001.wav	Piglet	male	ShamFix	Restrain	HF	Neg	3809.76	4619.16	7874.74	3914.15	1.504	111.376	18.286	6.091	9.57	-2.073
IASP	IASPA	27	27	27_3	1	2008-01-01	ArmsSow27Pig3_1.WAV	Piglet	female	Arms	Restrain	HF	Neg	2452.45	3645.37	5905.09	2613.67	0.284	124.462	15.857	7.849	3.23	-2.072
NMBU	NMBU	Pair10	3	Pair10	Pair10	2017-06-07	Pair10barrenTrial1-LFs032.wav	GrFinishing	female	Barren	Barren	LF	Neg	143.813	323.112	1296.41	85.914	0.197	123.854	20.302	6.101	1.45	-2.072
IASP	IASPA	s08	s08	s08-p04	1	2011-01-01	s08-p04-06-hf-med-56.wav	Piglet	female	Backtest	Restrain	HF	Neg	3833.28	4999.41	7722.9	3779.91	0.958	145.6	20.348	7.156	2.63	-2.072
FBN	FBN	346	4523	5122	1	2014-04-14	14042014_VT8_HFs1.wav	Weaner	female	Isolation	Isolation	HF	Neg	2974.94	5940.9	7636.95	6837.9	0.438	132.758	20.55	6.46	3.86	-2.072
IASP	IASPC	s53	s53	s53-p05	1	2011-03-08	s53p05_sham-cut-004.wav	Piglet	male	ShamCut	Restrain	HF	Neg	3328.07	4599.65	5863.62	4622.18	0.655	118.293	22.142	5.342	3.07	-2.072
IASP	IASPC	s41	s41	s41-p02	1	2011-04-26	s41p02_sham-cut-004.wav	Piglet	male	ShamCut	Restrain	HF	Neg	3072.39	4123.12	6286.93	2873.45	1.057	118.825	22.239	5.343	2.92	-2.072
IASP	IASPB	s99	s99	s99-p04	1	2011-01-01	Pr99_Sele04Na_3min_22.wav	Piglet	female	ShortReunion	Reunion	LF	Pos	553.973	1287.72	5192.69	489.301	0.083	31.375	6.047	5.189	-0.28	-2.071
IASP	IASPC	s47	s47	s47-p06	1	2011-04-26	s47p06_cas-cut-005.wav	Piglet	male	CasCut	Castration	HF	Neg	3273.98	4836.45	7731.01	3331.98	0.575	108.415	13.054	8.305	1.82	-2.07
IASP	IASPA	39	39	FI39pX	1	2008-01-01	FI39pXn02.WAV	Piglet	NA	Fighting	Fighting	HF	Neg	2923.96	3801.11	6490.03	3243.81	0.35	98.54	18.582	5.303	4.15	-2.07
NMBU	NMBU	pair10	3	pair10	pair10	2017-06-23	pair10enrichedback	GrFinishing	female	RunFromEnriched	Run	LF	Pos	177.265	755.436	2522.37	194.285	0.302	144.436	23.198	6.226	2.76	-2.07
NMBU	NMBU	Pair5	2	Pair5	Pair5	2017-06-24	pair5enrichedforth	GrFinishing	male	RunToEnriched	Run	LF	Pos	112.594	217.214	979.836	110.942	0.215	237.428	25.545	9.294	4.34	-2.07
FBN	FBN	406	4514	2246	1	2014-05-05	28072014_VT8_HFm5.wav	Weaner	female	Isolation	Isolation	LF	Neg	192.226	438.765	1740.77	416.933	0.499	100.031	20.042	4.991	-0.14	-2.069
ETHZ	ETHZ	1	1	22	4	2014-08-26	Positive-pig22-9.wav	Weaner	female	Positive	Enriched	LF	Pos	293.686	479.013	1606.24	418.413	0.299	135.968	25.08	5.421	3.23	-2.069
IASP	IASPC	s55	s55	s55-p08	1	2011-04-26	s55p08_cas-cut-007.wav	Piglet	male	CasCut	Castration	HF	Neg	3025.89	4929.61	6444.76	2610.54	0.505	126.873	12.878	9.852	3.18	-2.067
INRA	INRA	NA	NA	6	6	2017-04-26	1004-26-4-2017-SCREAM-13-127.662-128.295-R.wav	Finishing	NA	Restraint	Restrain	LF	Neg	99.509	200.911	1046.56	109.862	0.633	169.813	37.93	4.477	0.21	-2.067
IASP	IASPC	s36	s36	s36-p10	1	2011-03-29	s36p10_cas-treat-002.wav	Piglet	male	CasTreat	Castration	HF	Neg	2041.39	2955.92	5327.92	2161.52	0.302	139.28	14.879	9.361	2.98	-2.066
IASP	IASPA	s08	s08	s08-p04	1	2011-01-01	s08-p04-06-hf-low-67.wav	Piglet	female	Backtest	Restrain	HF	Neg	2914.22	4982.01	6843.47	2703.49	1.456	124.923	20.261	6.166	1.97	-2.066
IASP	IASPA	27	27	FI27p5	1	2008-01-01	FI27p5n09.WAV	Piglet	male	Fighting	Fighting	LF	Neg	544.92	1993.92	5853.27	404.281	0.175	121.058	14.268	8.484	2.34	-2.065
IASP	IASPB	s41	s41	s41-p03	1	2011-01-01	Pr41_Sele03Na_8min_43.wav	Piglet	male	LongReunion	Reunion	LF	Pos	332.595	1259.23	6209.02	196.426	0.104	65.596	14.423	4.548	3.84	-2.065
IASP	IASPC	s47	s47	s47-p04	1	2011-04-26	s47p04_sham-fix-001.wav	Piglet	male	ShamFix	Restrain	HF	Neg	2915.65	3444.15	5591.16	3085.34	0.844	109.873	21.917	5.013	4.01	-2.065
IASP	IASPA	27	27	FI27p5	1	2008-01-01	FI27p5n07.WAV	Piglet	male	Fighting	Fighting	LF	Neg	528.982	681.553	1602.75	536.02	0.204	136.84	12.266	11.156	4.69	-2.063
IASP	IASPA	46	46	46_9	1	2008-01-01	CrushSow46Pig9_1.WAV	Piglet	NA	Crushing	Crushing	HF	Neg	948.227	2523.54	3408.96	2646.64	0.7	92.269	18.559	4.972	6.65	-2.063
IASP	IASPA	s80	s80	s80-p04	1	2011-01-01	s80-p04-03-hf-max-37.wav	Piglet	male	Backtest	Restrain	HF	Neg	2934.53	5436.2	8647.36	3679.7	1.131	121.846	20.343	5.99	3.29	-2.063
NMBU	NMBU	Pair11	3	Pair11	Pair11	2017-06-16	Pair11barrenTrial4-LFm001.wav	GrFinishing	male	Barren	Barren	LF	Neg	144.669	371.356	1502.54	170.992	0.233	122.282	27.892	4.384	4.18	-2.063
IASP	IASPA	13	13	13_2	1	2008-01-01	ArmsSow13Pig2_38.WAV	Piglet	female	Arms	Restrain	HF	Neg	2761.54	3779.3	6574.72	2883.4	1.083	79.787	28.172	2.832	2.61	-2.063
IASP	IASPA	s39	s39	s39-p07	1	2011-01-01	s39-p07-05-hf-max-25.wav	Piglet	male	Backtest	Restrain	HF	Neg	831.235	3792.6	6561.09	536.237	0.565	174.718	15.051	11.608	2.54	-2.062
IASP	IASPA	27	27	FI27p5	1	2008-01-01	FI27p5n26.WAV	Piglet	male	Fighting	Fighting	HF	Neg	696.669	2569.71	4910.53	589.187	0.477	119.703	17.819	6.718	4.97	-2.062
ETHZ	ETHZ	1	2	26	3	2014-08-26	Isolation-pig26-11.wav	Weaner	male	Isolation	Isolation	LF	Neg	252.444	402.578	1246.59	378.025	0.542	151.122	30.419	4.968	1.31	-2.062
IASP	IASPC	s48	s48	s48-p11	1	2011-04-26	s48p11_sham-fix-003.wav	Piglet	male	ShamFix	Restrain	HF	Neg	3537.32	4677.59	6779.09	4262.49	0.541	105.831	23.102	4.581	3.89	-2.061
IASP	IASPB	s55	s55	s55-p07	1	2011-01-01	Pr55_Sele07Na_8min_21.wav	Piglet	male	LongReunion	Reunion	LF	Pos	1614.27	2059.41	3525.14	1595.61	0.053	NA	NA	NA	3.45	-2.061
FBN	FBN	343	3898	1633	1	2014-03-20	20032014_VT5_HFs5.wav	Weaner	female	NovelObject	NovelObject	HF	Neg	4463.4	6626.52	7644.04	6656.78	0.111	126.849	9.013	14.074	1.98	-2.06
FBN	FBN	343	3898	1633	1	2014-03-20	20032014_VT5_HFs1.wav	Weaner	female	NovelObject	NovelObject	HF	Neg	809.911	4253.19	7845.02	7091.3	0.133	80.348	11.265	7.132	4.74	-2.06
FBN	FBN	349	4419	5144	1	2014-05-01	01052014_VT15_HFs6.wav	Weaner	female	OpenField	Isolation	HF	Neg	1699.11	3257.16	4724.21	2239.26	0.072	31.569	6.938	4.55	2.55	-2.059
IASP	IASPA	s99	s99	s99-p09	1	2011-01-01	s99-p09-03-lf-med-29.wav	Piglet	male	Backtest	Restrain	LF	Neg	637.21	1433.57	3950.9	768.568	0.349	188.945	12.897	14.65	1.6	-2.059
IASP	IASPA	56	56	56_3	1	2008-01-01	IsolSow56Pig3_21.WAV	Piglet	female	Isolation	Isolation	LF	Neg	89.33	206.56	626.872	164.273	0.401	162.474	18.698	8.689	4.17	-2.059
IASP	IASPC	s19	s19	s19-p03	1	2011-03-29	s19p03_sham-fix-004.wav	Piglet	male	ShamFix	Restrain	HF	Neg	2022.64	3320.62	5884.62	2344.48	0.516	111.603	22.266	5.012	2.49	-2.059
IASP	IASPB	s55	s55	s55-p02	1	2011-01-01	Pr55_Sele02Na_3min_28.wav	Piglet	female	ShortReunion	Reunion	LF	Pos	1760.17	2369.14	5149.94	2064.17	0.064	15.577	NA	NA	2.63	-2.059
IASP	IASPC	s36	s36	s36-p02	1	2011-03-29	s36p02_cas-shear-007.wav	Piglet	male	CasShear	Castration	HF	Neg	2786.38	3836.26	6256.1	2836.18	0.393	109.483	14.008	7.816	2.68	-2.058
IASP	IASPA	s39	s39	s39-p9	1	2011-01-01	Pr39_Sele9_opr2_132a.wav	Piglet	male	ShortIsolation	Isolation	HF	Neg	1350.55	3418.3	6919.82	1543.9	0.52	121.262	19.231	6.306	3.07	-2.058
IASP	IASPA	13	13	13_2	1	2008-01-01	ArmsSow13Pig2_40.WAV	Piglet	female	Arms	Restrain	HF	Neg	2358.62	3390.13	6527.81	2779.84	0.855	78.572	22.812	3.444	1.63	-2.056
FBN	FBN	349	4422	1897	1	2014-05-01	01052014_VT4_HFs3.wav	Weaner	female	OpenField	Isolation	HF	Neg	3780.93	5662.29	7234.93	7088.94	0.211	117.612	26.106	4.505	4.8	-2.056
IASP	IASPA	s55	s55	s55-p7	1	2011-01-01	Pr55_Sele7_isolace1_1_411.wav	Piglet	male	LongIsolation	Isolation	LF	Neg	561.901	1361.84	4410.28	223.876	0.224	87.025	13.393	6.498	4.27	-2.055
FBN	FBN	349	4700	5130	1	2014-05-01	01052014_VT7_LFs1.wav	Weaner	female	NovelObject	NovelObject	LF	Neg	134.022	308.356	1123.06	319.94	0.377	83.187	30.483	2.729	11.44	-2.054
IASP	IASPB	s36	s36	s36-p06	1	2011-01-01	Pr36_Sele06Na_8min_14.wav	Piglet	female	LongReunion	Reunion	LF	Pos	1818.47	2342.08	4155.19	2038.14	0.136	157.778	3.676	42.916	4	-2.053
IASP	IASPB	s80	s80	s80-p07	1	2011-01-01	Pr80_Sele07Na_3min_29_8.wav	Piglet	male	ShortReunion	Reunion	LF	Pos	272.252	1437.76	6778.74	172.526	0.091	41.382	5.516	7.502	5.81	-2.053
IASP	IASPA	s08	s08	s08-p4	1	2011-01-01	Pr08_Sele4_isolace1_1_109.wav	Piglet	female	LongIsolation	Isolation	HF	Neg	1326.49	3740.66	6308.73	566.44	0.139	178.322	18.026	9.892	0.09	-2.053
IASP	IASPC	s47	s47	s47-p06	1	2011-04-26	s47p06_cas-cut-008.wav	Piglet	male	CasCut	Castration	HF	Neg	2597.8	3307.24	4915.67	2634.12	0.943	118.69	18.554	6.397	2.77	-2.053
ETHZ	ETHZ	1	1	16	2	2014-08-26	Positive-pig16-8.wav	Weaner	female	Positive	Enriched	LF	Pos	314.179	567.148	2115.07	400.124	0.186	118.714	13.457	8.822	0.36	-2.052
IASP	IASPA	s08	s08	s08-p02	1	2011-01-01	s08-p02-03-hf-low-44.wav	Piglet	female	Backtest	Restrain	HF	Neg	1055.6	4897.32	7744.81	528.777	0.443	136.982	16.913	8.099	0.72	-2.052
IASP	IASPA	s48	s48	s48-p10	1	2011-01-01	s48-p10-03-lf-med-42.wav	Piglet	female	Backtest	Restrain	LF	Neg	552.512	880.034	2720	577.349	0.487	177.776	17.436	10.196	2.2	-2.051
FBN	FBN	436_2	16876	13162	1	2015-02-05	05022015_VT13_HFs4.wav	Weaner	male	Restrain	Restrain	HF	Neg	2761.91	5227.49	7175.69	2577.78	1.603	69.23	22.464	3.082	1.36	-2.05
ETHZ	ETHZ	2	3	38	16	2014-09-15	Isolation-pig38-16.wav	Weaner	female	Isolation	Isolation	LF	Neg	190.952	391.464	1073.66	142.895	0.494	111.454	31.347	3.555	1.64	-2.05
FBN	FBN	349	4536	5132	1	2014-05-01	01052014_VT6_HFs5.wav	Weaner	female	NovelObject	NovelObject	HF	Neg	3429.35	6064.03	7768.48	7673.41	0.1	149.518	NA	NA	0.28	-2.05
IASP	IASPA	27	27	FI27p5	1	2008-01-01	FI27p5n16.WAV	Piglet	male	Fighting	Fighting	HF	Neg	593.271	2446.66	4962.39	502.141	0.232	119.86	15.06	7.959	1.3	-2.049
FBN	FBN	406	4514	2246	1	2014-05-05	28072014_VT8_HFs4.wav	Weaner	female	Isolation	Isolation	HF	Neg	2245.84	4582.48	6506.11	4610.16	0.211	87.941	21.362	4.117	3.41	-2.048
IASP	IASPA	s13	s13	s13-p05	1	2011-01-01	s13-p05-02-hf-low-11.wav	Piglet	male	Backtest	Restrain	HF	Neg	4305.52	6568.27	8599	5769.97	1.062	118.241	24.488	4.829	2.69	-2.048
IASP	IASPA	s41	s41	s41-p04	1	2011-01-01	s41-p04-04-lf-med-22.wav	Piglet	female	Backtest	Restrain	LF	Neg	490.267	790.932	1980.83	537.928	0.514	166.409	24.34	6.837	2.57	-2.047
IASP	IASPA	s80	s80	s80-p8	1	2011-01-01	Pr80_Sele8_isolace2_1_40.wav	Piglet	male	ShortIsolation	Isolation	HF	Neg	1151.89	4361.96	7456.65	668.014	0.8	101.407	28.125	3.606	2.65	-2.047
IASP	IASPC	s47	s47	s47-p10	1	2011-04-26	s47p10_cas-shear-003.wav	Piglet	male	CasShear	Castration	HF	Neg	2255.56	3146.41	6238.44	2587.82	0.674	145.099	15.582	9.312	2.42	-2.046
IASP	IASPA	s36	s36	s36-p07	1	2011-01-01	s36-p07-05-hf-max-21.wav	Piglet	female	Backtest	Restrain	HF	Neg	2077.24	3569.06	5919.47	3364.11	0.692	187.532	22.41	8.368	5.79	-2.046
ETHZ	ETHZ	2	3	38	16	2014-09-16	Positive-pig38-4.wav	Weaner	female	Positive	Enriched	LF	Pos	291.353	536.947	2070.47	367.021	0.27	91.789	24.044	3.818	1.16	-2.046
IASP	IASPA	s19	s19	s19-p12	1	2011-01-01	s19-p12-01-hf-max-20.wav	Piglet	male	Backtest	Restrain	HF	Neg	4324.04	5864.07	8393.08	4478.1	1.568	161.549	24.228	6.668	2.75	-2.046
IASP	IASPA	191	191	FI191p6	1	2008-01-01	FI191p6n03.WAV	Piglet	female	Fighting	Fighting	HF	Neg	1623.71	3267.18	4262.82	3562.8	0.384	114.479	14.312	7.999	3.39	-2.045
IASP	IASPA	s55	s55	s55-p03	1	2011-01-01	s55-p03-08-hf-low-06.wav	Piglet	male	Backtest	Restrain	HF	Neg	949.132	2745.24	4098.31	3680.86	0.991	147.722	18.675	7.91	3.09	-2.045
ETHZ	ETHZ	1	1	25	8	2014-08-26	Positive-pig25-12.wav	Weaner	female	Positive	Enriched	LF	Pos	207.393	449.114	1598.9	81.958	0.623	139.052	32.109	4.331	0.41	-2.045
IASP	IASPB	s13	s13	s13-p04	1	2011-01-01	Pr13_Sele04Na_8min_66.wav	Piglet	female	LongReunion	Reunion	LF	Pos	1376.9	2024.86	3599.87	1564.19	0.056	NA	NA	NA	6.59	-2.045
IASP	IASPA	s41	s41	s41-p09	1	2011-01-01	s41-p09-06-hf-med-30.wav	Piglet	female	Backtest	Restrain	HF	Neg	5569.16	6922.23	8807.13	6985.12	0.496	217.944	5.041	43.238	5.09	-2.044
IASP	IASPA	27	27	27_6	1	2008-01-01	ArmsSow27Pig6_6.WAV	Piglet	male	Arms	Restrain	HF	Neg	2223.73	3194.88	4186.97	3439	0.69	100.172	21.01	4.768	5.88	-2.044
NMBU	NMBU	pair11	3	pair11	pair11	2017-06-23	pair11barrenforth	GrFinishing	male	RunToBarren	Run	LF	Pos	176.664	459.605	1657.69	187.463	0.377	168.892	25.186	6.706	5.33	-2.043
IASP	IASPC	s67	s67	s67-p11	1	2011-04-26	s67p11_cas-fix-008.wav	Piglet	male	CasFix	Castration	HF	Neg	2408.14	3207.72	5121.43	2724.27	0.29	223.357	5.174	43.17	4.01	-2.042
FBN	FBN	346	4523	5122	1	2014-04-14	14042014_VT8_HFs3.wav	Weaner	female	Isolation	Isolation	HF	Neg	4309.45	6196.7	7471.34	6606.67	0.31	126.373	16.104	7.847	1.23	-2.04
IASP	IASPA	s08	s08	s08-p02	1	2011-01-01	s08-p02-03-lf-med-28.wav	Piglet	female	Backtest	Restrain	LF	Neg	445.665	1364.63	3316.89	169.272	0.457	183.889	18.613	9.88	1.25	-2.04
IASP	IASPA	81	81	81_9	1	2008-01-01	CrushSow81Pig9_36.WAV	Piglet	female	Crushing	Crushing	LF	Neg	345.252	1034.78	2409.94	221.905	0.471	99.504	18.036	5.517	3.27	-2.039
ETHZ	ETHZ	2	3	34	11	2014-09-15	Positive-pig34-20.wav	Weaner	male	Positive	Enriched	LF	Pos	306.347	510.863	1553.98	414.932	0.322	151.881	20.181	7.526	0.44	-2.039
IASP	IASPA	s36	s36	s36-p06	1	2011-01-01	s36-p06-01-hf-med-29.wav	Piglet	female	Backtest	Restrain	HF	Neg	4068.37	4764.95	6002.52	4119.39	0.691	223.357	14.468	15.438	5.1	-2.038
IASP	IASPA	s47	s47	s47-p13	1	2011-01-01	s47-p13-07-lf-max-18.wav	Piglet	female	Backtest	Restrain	LF	Neg	520.594	1107.15	3329.54	526.734	0.552	118.261	15.385	7.687	0.07	-2.038
IASP	IASPB	s08	s08	s08-p02	1	2011-01-01	Pr08_Sele02N_3min_10.wav	Piglet	female	ShortReunion	Reunion	LF	Pos	943.152	1818.4	2847.57	1379.74	0.259	124.33	11.598	10.72	4.5	-2.037
IASP	IASPC	s67	s67	s67-p11	1	2011-04-26	s67p11_cas-fix-001.wav	Piglet	male	CasFix	Castration	HF	Neg	3614.27	3964.58	6093.34	3670.53	0.169	244.225	2.964	82.385	5.39	-2.036
FBN	FBN	406	4631	5198	1	2014-05-05	28072014_VT3_HFs3.wav	Weaner	female	Isolation	Isolation	HF	Neg	2548.47	4564.65	6408.26	3907.11	0.521	87.469	20.148	4.341	2.67	-2.034
IASP	IASPC	s08	s08	s08-p05	1	2011-04-26	s08p05_sham-fix-004.wav	Piglet	male	ShamFix	Restrain	HF	Neg	1430.15	2998.71	7456.36	1833.62	0.172	76.693	2.9	26.45	1.13	-2.033
IASP	IASPC	s47	s47	s47-p10	1	2011-04-26	s47p10_cas-cut-008.wav	Piglet	male	CasCut	Castration	HF	Neg	2840.43	3854.89	6779	2851.63	0.587	233.251	11.072	21.067	5.12	-2.033
IASP	IASPA	86	86	86_7	1	2008-01-01	ArmsSow86Pig7_21.WAV	Piglet	male	Arms	Restrain	HF	Neg	2126.41	3721.86	5652.85	4907.33	0.324	175.45	13.871	12.649	3.76	-2.033
FBN	FBN	439	16880	3219	1	2015-02-27	27022015_VT3_HFs6.wav	Weaner	male	Restrain	Restrain	HF	Neg	3881.39	5634.85	7382.88	3116.69	1.032	87.973	24.711	3.56	1.87	-2.033
FBN	FBN	406	4733	2283	1	2014-05-05	28072014_VT15_HFs4.wav	Weaner	female	Isolation	Isolation	HF	Neg	1942.14	4414.37	6401.6	7072.34	0.078	26.148	6.442	4.059	3.06	-2.032
IASP	IASPC	s55	s55	s55-p08	1	2011-04-26	s55p08_cas-cut-003.wav	Piglet	male	CasCut	Castration	HF	Neg	2944.74	3728.28	5523.62	3008.31	0.319	189.169	7.843	24.121	5.52	-2.032
FBN	FBN	406	4631	5196	1	2014-05-05	28072014_VT1_HFs4.wav	Weaner	female	Isolation	Isolation	HF	Neg	2557.16	5667.73	7501.41	2312.42	0.322	226.497	13.995	16.184	2.95	-2.032
IASP	IASPA	83	83	83_11	1	2008-01-01	IsolSow83Pig11_51.WAV	Piglet	NA	Isolation	Isolation	LF	Neg	376.932	559.234	1740	490.816	0.343	89.911	16.023	5.611	12.7	-2.032
IASP	IASPA	s55	s55	s55-p03	1	2011-01-01	s55-p03-08-hf-max-25.wav	Piglet	male	Backtest	Restrain	HF	Neg	3717.57	5357.22	7838.82	3536.85	1.82	194.076	18.681	10.389	4.63	-2.032
FBN	FBN	436_1	16875	13098	1	2015-02-05	05022015_VT5_HFs2.wav	Weaner	male	Restrain	Restrain	HF	Neg	1640.59	4236.28	6649.68	420.271	0.449	100.585	18.915	5.318	1.19	-2.032
IASP	IASPA	s36	s36	s36-p03	1	2011-01-01	s36-p03-03-lf-med-20.wav	Piglet	male	Backtest	Restrain	LF	Neg	457.688	659.018	1988.63	584.949	0.436	156.903	20.626	7.607	1.78	-2.032
IASP	IASPB	s02	s02	s02-p06	1	2011-01-01	Pr02_Sele06N_3min_5.wav	Piglet	female	ShortReunion	Reunion	LF	Pos	676.949	2176.48	4049.87	182.331	0.12	170.928	4.167	41.023	0.73	-2.031
IASP	IASPA	s13	s13	s13-p01	1	2011-01-01	s13-p01-04-hf-med-12.wav	Piglet	male	Backtest	Restrain	HF	Neg	5444.06	7295.49	10803.6	6401.07	0.613	134.787	15.487	8.703	2.77	-2.031
ETHZ	ETHZ	1	1	24	2	2014-08-26	Positive-pig24-20.wav	Weaner	female	Positive	Enriched	LF	Pos	250.891	475.227	1636.78	407.728	0.828	145.918	29.604	4.929	1.61	-2.03
INRA	INRA	NA	NA	16	16	2017-05-10	1002-10-5-2017-SCREAM-24-193.863-194.394-W.wav	Finishing	NA	Waiting	Waiting	HF	Neg	1049.92	2534.95	4742.62	1497.72	0.532	88.485	23.513	3.763	0.25	-2.029
IASP	IASPA	s19	s19	s19-p12	1	2011-01-01	Pr19_Sele12_isolaceM_1_413.wav	Piglet	male	LongIsolation	Isolation	LF	Neg	205.087	610.729	1600.28	1289.48	0.427	57.659	21.097	2.733	6.28	-2.028
IASP	IASPC	s48	s48	s48-p09	1	2011-04-26	s48p09_sham-fix-003.wav	Piglet	male	ShamFix	Restrain	HF	Neg	3028.99	4136.27	6134.31	3722.76	0.739	77.535	20.984	3.695	1.59	-2.027
IASP	IASPA	s19	s19	s19-p12	1	2011-01-01	s19-p12-01-hf-med-08.wav	Piglet	male	Backtest	Restrain	HF	Neg	3846.22	5421.57	7923.06	3794.75	1.423	158.094	20.03	7.893	1.19	-2.025
IASP	IASPB	s36	s36	s36-p05	1	2011-01-01	Pr36_Sele05Na_3min_19.wav	Piglet	female	ShortReunion	Reunion	LF	Pos	440.642	913.382	5049.4	580.759	0.112	84.939	22.321	3.805	1.48	-2.025
NMBU	NMBU	Pair3	1	Pair3	Pair3	2017-06-08	Pair3barrenTrial2-LFs002.wav	GrFinishing	male	Barren	Barren	LF	Neg	219.945	307.325	1048.1	239.94	0.229	186.901	34.941	5.349	3.72	-2.025
IASP	IASPA	92	92	92_6a	1	2008-01-01	AftnurSow92Pig6a_6.WAV	Piglet	male	AfterNursing	AfterNursing	LF	Pos	1183.19	1540.52	2600.36	1371.64	0.11	155.696	4.56	34.14	7.21	-2.024
FBN	FBN	343	3898	1633	1	2014-03-20	20032014_VT5_HFs2.wav	Weaner	female	NovelObject	NovelObject	HF	Neg	2164.01	5350.44	6907.09	5798.17	0.122	117.596	8.192	14.354	3.13	-2.024
IASP	IASPA	6	6	6_4	1	2008-01-01	ReunSow6Pig4_8.WAV	Piglet	male	Reunion	Reunion	LF	Pos	793.885	1640.68	3928.59	1152.43	0.122	78.902	12.255	6.439	0.18	-2.024
NMBU	NMBU	Pair9	3	Pair9	Pair9	2017-06-16	Pair9barrenTrial4-LFs019-seq3.wav	GrFinishing	male	Barren	Barren	LF	Neg	225.587	347.407	1170.47	231.363	0.142	134.605	17.617	7.64	2.99	-2.024
IASP	IASPB	s02	s02	s02-p05	1	2011-01-01	Pr02_Sele05N_8min_11.wav	Piglet	female	LongReunion	Reunion	LF	Pos	352.336	937.063	4945.13	197.293	0.069	17.839	NA	NA	1.48	-2.024
IASP	IASPA	s39	s39	s39-p8	1	2011-01-01	Pr39_Sele8_opr3_54.wav	Piglet	female	ShortIsolation	Isolation	HF	Neg	2120.26	4348.18	6930.48	3189.82	0.096	101.758	5.208	19.537	3.84	-2.023
IASP	IASPC	s55	s55	s55-p07	1	2011-04-26	s55p07_cas-fix-006.wav	Piglet	male	CasFix	Castration	HF	Neg	2532.83	3430.89	4891.89	2522.8	0.877	110.67	29.087	3.805	3.06	-2.022
FBN	FBN	340	4514	1579	1	2014-02-27	27022014_VT1_HFs3.wav	Weaner	female	NovelObject	NovelObject	HF	Neg	1363.91	4012.66	6025.65	374.252	0.15	132.214	16.689	7.922	1.72	-2.021
IASP	IASPA	s39	s39	s39-p06	1	2011-01-01	s39-p06-02-hf-max-26.wav	Piglet	female	Backtest	Restrain	HF	Neg	3142.21	3779.09	5928.6	3401.61	0.83	236.567	19.279	12.271	2.69	-2.021
FBN	FBN	406	4631	5198	1	2014-05-05	28072014_VT3_HFs6.wav	Weaner	female	Isolation	Isolation	HF	Neg	2980.65	4727.25	6350.51	4721.87	0.139	83.486	NA	NA	2.03	-2.021
FBN	FBN	343	4644	5104	1	2014-03-20	20032014_VT13_HFs3.wav	Weaner	female	NovelObject	NovelObject	HF	Neg	2072.31	4126.4	5985.23	371.388	0.1	110.285	5.007	22.027	4.04	-2.02
FBN	FBN	343	4527	1645	1	2014-03-24	24032014_VT9_HFs5.wav	Weaner	female	Isolation	Isolation	HF	Neg	564.69	3169.49	5637.5	384.896	0.255	98.993	17.645	5.61	4.18	-2.019
IASP	IASPB	s55	s55	s55-p07	1	2011-01-01	Pr55_Sele07Na_8min_29.wav	Piglet	male	LongReunion	Reunion	LF	Pos	1132.22	2095.09	4261.43	1003.28	0.056	NA	NA	NA	3.03	-2.019
NMBU	NMBU	pair5	2	pair5	pair5	2017-06-21	pair5barrenforth	GrFinishing	male	RunToBarren	Run	LF	Pos	139.099	488.704	2081.65	100.975	0.161	135.104	15.546	8.691	3.71	-2.018
ETHZ	ETHZ	1	1	25	8	2014-08-26	Positive-pig25-7.wav	Weaner	female	Positive	Enriched	LF	Pos	191.885	396.008	1381.82	184.765	0.287	112.239	24.372	4.605	2.1	-2.018
ETHZ	ETHZ	1	1	25	8	2014-08-26	Positive-pig25-14.wav	Weaner	female	Positive	Enriched	LF	Pos	290.739	490.092	1545.3	384.29	0.412	126.565	26.726	4.736	1.35	-2.018
IASP	IASPA	56	56	56_3	1	2008-01-01	IsolSow56Pig3_5.WAV	Piglet	female	Isolation	Isolation	LF	Neg	74.187	293.943	895.784	11.856	0.295	155.026	30.484	5.086	1.35	-2.018
IASP	IASPC	s41	s41	s41-p02	1	2011-04-26	s41p02_sham-cut-003.wav	Piglet	male	ShamCut	Restrain	HF	Neg	2898.34	4249.31	5850.87	2988.05	1.068	114.645	21.999	5.211	3.29	-2.017
IASP	IASPA	81	81	81_9	1	2008-01-01	CrushSow81Pig9_41.WAV	Piglet	female	Crushing	Crushing	HF	Neg	2305.29	2969.04	3350.07	3158.04	0.729	129.984	24.01	5.414	4.91	-2.017
IASP	IASPA	81	81	81_9	1	2008-01-01	CrushSow81Pig9_20.WAV	Piglet	female	Crushing	Crushing	HF	Neg	3220.22	4592.7	8480.25	3440.75	0.418	138.996	9.576	14.516	4.77	-2.016
ETHZ	ETHZ	1	1	20	4	2014-08-26	Positive-pig20-14.wav	Weaner	female	Positive	Enriched	LF	Pos	317.933	984.514	2317.23	362.993	0.294	114.073	18.707	6.098	3.76	-2.015
IASP	IASPC	s48	s48	s48-p05	1	2011-04-26	s48p05_cas-cut-008.wav	Piglet	male	CasCut	Castration	HF	Neg	3701.53	4574.76	6621.74	3890.95	0.589	151.075	21.222	7.119	1.98	-2.015
IASP	IASPA	s99	s99	s99-p03	1	2011-01-01	s99-p03-06-hf-max-32.wav	Piglet	female	Backtest	Restrain	HF	Neg	3579.63	4945.32	7016.88	3360.28	0.849	164.932	18.25	9.038	0.39	-2.014
IASP	IASPA	s39	s39	s39-p9	1	2011-01-01	Pr39_Sele9_opr2_206.wav	Piglet	male	ShortIsolation	Isolation	HF	Neg	2151.98	5530.77	7129.95	6434.36	0.568	126.909	23.768	5.34	2.51	-2.014
FBN	FBN	436_2	16821	13133	1	2015-02-05	05022015_VT15_HFs6.wav	Weaner	male	Restrain	Restrain	HF	Neg	3313.33	5431.94	7108.02	6281.77	0.838	75.943	27.454	2.766	0.79	-2.014
FBN	FBN	436_1	16875	13105	1	2015-02-05	05022015_VT10_HFs2.wav	Weaner	male	Restrain	Restrain	HF	Neg	3005.97	4810.68	7592.43	4335.16	2.131	171.999	19.707	8.728	0.57	-2.013
IASP	IASPA	27	27	FI27p5	1	2008-01-01	FI27p5n13.WAV	Piglet	male	Fighting	Fighting	HF	Neg	771.097	2713.24	6209.53	681.035	0.21	71.888	21.477	3.347	1.92	-2.013
IASP	IASPC	s99	s99	s99-p08	1	2011-04-26	s99p08_cas-cut-003.wav	Piglet	male	CasCut	Castration	HF	Neg	3024.5	4926.3	7719.22	2898.45	1.636	121.723	33.615	3.621	2.52	-2.013
IASP	IASPB	s55	s55	s55-p07	1	2011-01-01	Pr55_Sele07Na_8min_13.wav	Piglet	male	LongReunion	Reunion	HF	Pos	1979.25	2452.63	4794.57	2173.42	0.312	110.766	24.038	4.608	2.81	-2.012
IASP	IASPA	s55	s55	s55-p11	1	2011-01-01	s55-p11-04-hf-max-39.wav	Piglet	female	Backtest	Restrain	HF	Neg	1661.83	4314.16	7178.79	588.096	0.165	219.956	12.121	18.146	1.1	-2.011
FBN	FBN	436_2	16876	13162	1	2015-02-05	05022015_VT13_HFs1.wav	Weaner	male	Restrain	Restrain	HF	Neg	2586.87	5119.61	7449.75	1782.34	1.775	72.805	26.76	2.721	-0.93	-2.011
IASP	IASPC	s53	s53	s53-p06	1	2011-03-08	s53p06_sham-cut-009.wav	Piglet	male	ShamCut	Restrain	HF	Neg	3522.77	4670.86	6692.41	3741.82	0.848	133.967	15.918	8.416	1.92	-2.01
IASP	IASPC	s53	s53	s53-p06	1	2011-03-08	s53p06_sham-cut-009.wav	Piglet	male	ShamCut	Restrain	HF	Neg	3522.77	4670.86	6692.41	3741.82	0.848	133.967	15.918	8.416	1.92	-2.01
FBN	FBN	445_1	16774	3487	1	2015-04-09	09042015_VT9_HFs5.wav	Weaner	male	Restrain	Restrain	HF	Neg	2478.98	4237.97	6599.37	2184.22	0.244	69.103	18.435	3.749	3.1	-2.01
ETHZ	ETHZ	1	1	25	8	2014-08-26	Positive-pig25-15.wav	Weaner	female	Positive	Enriched	LF	Pos	163.168	414.684	1353.08	77.606	0.237	89.038	23.206	3.837	0.7	-2.01
IASP	IASPB	s55	s55	s55-p09	1	2011-01-01	Pr55_Sele09Na_8min_29.wav	Piglet	female	LongReunion	Reunion	LF	Pos	494.867	1799.88	7930.81	528.647	0.088	15.696	11.361	1.382	1.11	-2.009
IASP	IASPB	s55	s55	s55-p09	1	2011-01-01	Pr55_Sele09Na_8min_4.wav	Piglet	female	LongReunion	Reunion	HF	Pos	2865.01	3755.28	5098.95	3207.11	0.304	114.531	11.514	9.947	2.81	-2.009
IASP	IASPC	s47	s47	s47-p08	1	2011-04-26	s47p08_sham-fix-004.wav	Piglet	male	ShamFix	Restrain	HF	Neg	2413.82	3495.88	6636.66	2482.37	0.51	108.066	24.504	4.41	3.29	-2.009
IASP	IASPC	s47	s47	s47-p10	1	2011-04-26	s47p10_cas-fix-011.wav	Piglet	male	CasFix	Castration	HF	Neg	2435.2	3465.24	6847.9	2622.4	0.832	107.293	24.637	4.355	4.35	-2.009
IASP	IASPB	s47	s47	s47-p08	1	2011-01-01	Pr47_Sele08Na_8min_25.wav	Piglet	male	LongReunion	Reunion	LF	Pos	318.002	1840.57	4273.41	157.421	0.117	46.543	4.261	10.922	5.14	-2.008
IASP	IASPA	s08	s08	s08-p06	1	2011-01-01	s08-p06-02-hf-low-14.wav	Piglet	female	Backtest	Restrain	HF	Neg	1015.27	3820.96	6946.14	582.337	0.419	130.759	15.504	8.434	1.7	-2.008
ETHZ	ETHZ	1	1	16	2	2014-08-26	Positive-pig16-17.wav	Weaner	female	Positive	Enriched	LF	Pos	239.739	480.264	1755.1	401.464	0.197	95.64	12.691	7.536	1.92	-2.007
IASP	IASPC	s47	s47	s47-p10	1	2011-04-26	s47p10_cas-fix-008.wav	Piglet	male	CasFix	Castration	HF	Neg	2595.98	3200.07	6749.56	2840.85	0.919	148.429	20.133	7.372	5.75	-2.007
IASP	IASPC	s47	s47	s47-p04	1	2011-04-26	s47p04_sham-cut-001.wav	Piglet	male	ShamCut	Restrain	HF	Neg	2315.34	2915.81	4577.89	2635.92	0.776	115.941	21.262	5.453	2.26	-2.007
IASP	IASPA	s67	s67	s67-p9	1	2011-01-01	Pr67_Sele9_isolace1_1_202.wav	Piglet	male	LongIsolation	Isolation	LF	Neg	514.653	1753.53	3121.78	2874.36	0.261	147.491	13.395	11.011	3.47	-2.006
IASP	IASPB	s48	s48	s48-p10	1	2011-01-01	Pr48_Sele10Na_8min_27.wav	Piglet	female	LongReunion	Reunion	LF	Pos	1390.29	2202.26	2955.42	1413.6	0.069	53.654	7.214	7.438	6.89	-2.005
IASP	IASPA	s99	s99	s99-p02	1	2011-01-01	s99-p02-04-lf-med-19.wav	Piglet	male	Backtest	Restrain	LF	Neg	514.483	954.083	2533.72	540.493	0.297	162.396	15.139	10.727	1.92	-2.005
IASP	IASPB	s13	s13	s13-p05	1	2011-01-01	Pr13_Sele05Na_3min_14.wav	Piglet	male	ShortReunion	Reunion	LF	Pos	425.727	1279.7	4882.08	159.612	0.12	61.237	4.167	14.697	3.61	-2.003
IASP	IASPA	s19	s19	s19-p12	1	2011-01-01	Pr19_Sele12_isolaceM_1_400.wav	Piglet	male	LongIsolation	Isolation	HF	Neg	3357.25	4515.39	7042.68	6967.01	0.731	163.488	21.212	7.707	8.6	-2.003
ETHZ	ETHZ	1	1	16	2	2014-08-26	Positive-pig16-10.wav	Weaner	female	Positive	Enriched	LF	Pos	225.639	601.466	2393.74	69.432	0.22	109.561	15.922	6.881	0.67	-2.001
IASP	IASPA	86	86	86_11	1	2008-01-01	CrushSow86Pig11_22.WAV	Piglet	NA	Crushing	Crushing	LF	Neg	313.349	1491.15	2585.56	2564.49	0.17	89.819	17.617	5.099	5.26	-2.001
IASP	IASPB	s13	s13	s13-p01	1	2011-01-01	Pr13_Sele01Na_8min_20.wav	Piglet	male	LongReunion	Reunion	LF	Pos	180.684	446.955	2412.16	181.08	0.096	217.281	5.207	41.727	3.34	-2
IASP	IASPA	s99	s99	s99-p05	1	2011-01-01	s99-p05-02-hf-med-22.wav	Piglet	female	Backtest	Restrain	HF	Neg	2982.19	3923.28	5959.9	3220.64	0.711	173.212	20.403	8.489	2.68	-2
IASP	IASPA	s55	s55	s55-p7	1	2011-01-01	Pr55_Sele7_isolace1_1_407.wav	Piglet	male	LongIsolation	Isolation	HF	Neg	1197.69	5475.05	7977.36	619.508	0.432	156.494	20.833	7.512	4.47	-2
ETHZ	ETHZ	1	1	20	4	2014-08-25	Isolation-pig20-6.wav	Weaner	female	Isolation	Isolation	LF	Neg	261.282	430.447	1362.59	344.897	0.388	153.471	25.791	5.951	1.76	-2
NMBU	NMBU	pair13	4	pair13	pair13	2017-06-23	pair13barrenforth	GrFinishing	female	RunToBarren	Run	LF	Pos	139.184	274.875	1181.48	154.826	0.26	183.824	32.63	5.634	5.99	-2
IASP	IASPB	s55	s55	s55-p11	1	2011-01-01	Pr55_Sele11Na_3min_9.wav	Piglet	female	ShortReunion	Reunion	LF	Pos	442.375	1662.59	8565.31	189.603	0.061	8.193	NA	NA	2.17	-2
IASP	IASPC	s48	s48	s48-p11	1	2011-04-26	s48p11_sham-fix-005.wav	Piglet	male	ShamFix	Restrain	HF	Neg	2628.99	3848.78	5239.61	4621.72	0.342	142.162	19.004	7.481	3.59	-1.999
IASP	IASPA	s67	s67	s67-p1	1	2011-01-01	Pr67_Sele1_isolace1_1_100.wav	Piglet	male	ShortIsolation	Isolation	HF	Neg	2605.65	3318.35	4333.57	3170.34	0.059	NA	NA	NA	3.29	-1.999
IASP	IASPB	s55	s55	s55-p01	1	2011-01-01	Pr55_Sele01Na_8min_10.wav	Piglet	female	LongReunion	Reunion	HF	Pos	1738.51	3028.47	4976.13	4861.41	0.149	104.469	13.395	7.799	4.15	-1.998
IASP	IASPA	s99	s99	s99-p08	1	2011-01-01	s99-p08-05-lf-max-55.wav	Piglet	male	Backtest	Restrain	HF	Neg	1209.57	3917.77	6925.39	576.876	0.875	144.525	17.145	8.43	0.26	-1.997
FBN	FBN	406	4631	5196	1	2014-05-05	28072014_VT1_HFs1.wav	Weaner	female	Isolation	Isolation	HF	Neg	2088.34	4745.72	6986.98	2929.66	0.305	200.894	8.199	24.503	3.51	-1.996
FBN	FBN	349	4422	1897	1	2014-05-01	01052014_VT4_HFs6.wav	Weaner	female	NovelObject	NovelObject	HF	Neg	4629.31	6506.11	7845.26	7880.33	0.183	95.528	10.924	8.745	2.88	-1.996
IASP	IASPA	86	86	86_11	1	2008-01-01	CrushSow86Pig11_23.WAV	Piglet	NA	Crushing	Crushing	LF	Neg	305.266	564.78	2062.08	398.9	0.415	102.498	24.077	4.257	3.06	-1.996
NMBU	NMBU	pair7	2	pair7	pair7	2017-06-21	pair7barrenforth	GrFinishing	male	RunToBarren	Run	LF	Pos	170.164	274.952	915.555	173.237	0.43	157.037	26.757	5.869	1.74	-1.995
IASP	IASPB	s55	s55	s55-p08	1	2011-01-01	Pr55_Sele08Na_3min_1.wav	Piglet	male	ShortReunion	Reunion	HF	Pos	578.88	2500.16	4652.29	586.604	0.16	64.675	12.5	5.174	2.45	-1.994
IASP	IASPB	s80	s80	s80-p07	1	2011-01-01	Pr80_Sele07Na_3min_5_1.wav	Piglet	male	ShortReunion	Reunion	LF	Pos	343.125	1219.2	5626.08	152.723	0.115	52.75	13.081	4.032	2.91	-1.994
FBN	FBN	349	4422	5136	1	2014-05-01	01052014_VT2_HFs4.wav	Weaner	female	NovelObject	NovelObject	HF	Neg	2093.16	4706.11	7029.36	410.972	0.943	85.161	22.795	3.736	2.35	-1.994
IASP	IASPC	s41	s41	s41-p05	1	2011-04-26	s41p05_cas-cut-004.wav	Piglet	male	CasCut	Castration	HF	Neg	2879.5	4298.28	6918.82	3452.34	0.935	73.987	27.28	2.712	2.28	-1.994
IASP	IASPA	s48	s48	s48-p11	1	2011-01-01	s48-p11-01-lf-med-40.wav	Piglet	male	Backtest	Restrain	LF	Neg	731.448	1092.62	3543.95	590.15	0.205	264.434	4.881	54.176	0.81	-1.993
IASP	IASPA	s48	s48	s48-p09	1	2011-01-01	s48-p09-08-hf-med-110.wav	Piglet	male	Backtest	Restrain	HF	Neg	2522.47	3037.83	3541.25	3322.22	0.468	238.345	14.957	15.935	4.83	-1.993
NMBU	NMBU	Pair10	3	Pair10	Pair10	2017-06-14	Pair10barrenTrial3delayed-LFs029.wav	GrFinishing	female	Barren	Barren	LF	Neg	198.642	363.112	1328.98	244.201	0.186	162.575	21.457	7.577	0.91	-1.993
IASP	IASPC	s53	s53	s53-p07	1	2011-03-08	s53p07_cas-cut-005.wav	Piglet	male	CasCut	Castration	HF	Neg	4031.26	4647.56	6543.03	4110.86	1.206	118.282	26.121	4.528	7.58	-1.993
IASP	IASPC	s99	s99	s99-p02	1	2011-04-26	s99p02_cas-fix-003.wav	Piglet	male	CasFix	Castration	LF	Neg	470.18	1449.15	4011.9	578.272	0.56	93.049	28.59	3.255	2.57	-1.993
IASP	IASPA	6	6	6_15	1	2008-01-01	ReunSow6Pig15_9.WAV	Piglet	female	Reunion	Reunion	LF	Pos	1170.64	1516.85	3412.61	1357.9	0.162	113.299	3.089	36.682	3.14	-1.992
IASP	IASPC	s41	s41	s41-p05	1	2011-04-26	s41p05_cas-shear-002.wav	Piglet	male	CasShear	Castration	LF	Neg	1684.37	2311.64	3558.62	2462.97	0.581	182.531	18.08	10.096	1.97	-1.992
FBN	FBN	439	16765	3242	1	2015-02-27	27022015_VT9_HFs3.wav	Weaner	male	Restrain	Restrain	HF	Neg	3270.04	5513.06	7175.99	3273.7	2.208	65.181	26.72	2.439	2.13	-1.992
IASP	IASPA	83	83	83_11	1	2008-01-01	IsolSow83Pig11_34.WAV	Piglet	NA	Isolation	Isolation	LF	Neg	700.209	1482.67	3811.68	668.327	0.129	72.557	3.875	18.727	1.25	-1.991
FBN	FBN	445_1	16830	3501	1	2015-04-09	09042015_VT4_HFs1.wav	Weaner	male	Restrain	Restrain	HF	Neg	3913.31	5641.77	8210.77	3852.88	1.165	58.633	27.466	2.135	1.75	-1.991
IASP	IASPA	39	39	FI39pX	1	2008-01-01	FI39pXn07.WAV	Piglet	NA	Fighting	Fighting	HF	Neg	1760.83	3505.31	5638.44	516.373	0.131	154.058	3.826	40.265	3.37	-1.99
FBN	FBN	409	4733	2283	1	2014-07-24	24072014_VT15_HFs4.wav	Weaner	female	OpenField	Isolation	HF	Neg	705.013	2453.1	4757.99	359.485	0.072	25.309	13.864	1.826	2.27	-1.99
IASP	IASPC	s47	s47	s47-p08	1	2011-04-26	s47p08_sham-cut-003.wav	Piglet	male	ShamCut	Restrain	HF	Neg	3129.32	3785.44	6414.9	3280.7	0.775	56.11	23.859	2.352	4.52	-1.99
IASP	IASPA	13	13	13_2	1	2008-01-01	ArmsSow13Pig2_45.WAV	Piglet	female	Arms	Restrain	HF	Neg	3638.23	4457.25	6934.65	3739.21	0.318	173.778	14.134	12.295	1.5	-1.988
FBN	FBN	439	16765	3242	1	2015-02-27	27022015_VT9_HFs5.wav	Weaner	male	Restrain	Restrain	HF	Neg	3727.58	6039.97	7845	3830.38	0.477	143.798	15.719	9.148	2.5	-1.988
IASP	IASPC	s48	s48	s48-p05	1	2011-04-26	s48p05_cas-shear-001.wav	Piglet	male	CasShear	Castration	HF	Neg	3858.28	5216.08	8058.57	3903.05	0.825	138.961	23.647	5.876	3.6	-1.987
IASP	IASPB	s47	s47	s47-p08	1	2011-01-01	Pr47_Sele08Na_8min_35.wav	Piglet	male	LongReunion	Reunion	HF	Pos	1730.01	2836.36	4604.82	1943.64	0.149	108.581	16.741	6.486	4.76	-1.986
NMBU	NMBU	pair10	3	pair10	pair10	2017-06-22	pair10barrenforth	GrFinishing	female	RunToBarren	Run	LF	Pos	135.292	864.417	2593.47	94.764	0.317	152.48	17.332	8.797	4.45	-1.986
FBN	FBN	436_1	16875	13098	1	2015-02-05	05022015_VT5_HFs6.wav	Weaner	male	Restrain	Restrain	HF	Neg	1607.12	4810.11	7752.65	421.556	1.742	77.365	28.995	2.668	0.68	-1.986
IASP	IASPA	s41	s41	s41-p02	1	2011-01-01	s41-p02-07-lf-max-10.wav	Piglet	male	Backtest	Restrain	LF	Neg	620.372	1249.6	3607.34	518.464	0.321	188.471	10.916	17.265	-0.06	-1.985
IASP	IASPC	s53	s53	s53-p06	1	2011-03-08	s53p06_sham-cut-003.wav	Piglet	male	ShamCut	Restrain	HF	Neg	3842.53	4905.46	6491.58	4375.13	0.885	92.341	17.505	5.275	2.71	-1.985
FBN	FBN	343	4644	1716	1	2014-03-20	20032014_VT2_HFs5.wav	Weaner	female	OpenField	Isolation	HF	Neg	2170.09	5054.75	6833.97	6130.92	0.144	140.065	10.406	13.46	2.73	-1.984
IASP	IASPA	s13	s13	s13-p12	1	2011-01-01	s13-p12-08-hf-low-48.wav	Piglet	female	Backtest	Restrain	HF	Neg	2559.58	4807.27	8208.35	2486.24	0.708	131.243	19.059	6.886	0.24	-1.984
IASP	IASPC	s53	s53	s53-p05	1	2011-03-08	s53p05_sham-fix-007.wav	Piglet	male	ShamFix	Restrain	HF	Neg	2608.19	4183.96	6329.01	2658.51	0.671	127.814	14.156	9.029	3.27	-1.982
NMBU	NMBU	pair10	3	pair10	pair10	2017-06-22	pair10barrenforth	GrFinishing	female	RunToBarren	Run	LF	Pos	156.475	314.405	1536.83	165.711	0.213	133.824	21.08	6.348	3.94	-1.982
FBN	FBN	445_1	16885	3462	1	2015-04-09	09042015_VT10_HFs1.wav	Weaner	male	Restrain	Restrain	HF	Neg	1296.03	4983.64	6717.35	6176.95	0.904	78.981	28.198	2.801	1.9	-1.982
NMBU	NMBU	Pair12	3	Pair12	Pair12	2017-06-07	Pair12barrenTrial1-LFs025.wav	GrFinishing	female	Barren	Barren	LF	Neg	232.505	532.643	1730.49	276.984	0.319	200.764	29.821	6.732	1.26	-1.982
IASP	IASPB	s55	s55	s55-p07	1	2011-01-01	Pr55_Sele07Na_8min_25.wav	Piglet	male	LongReunion	Reunion	LF	Pos	2030.14	2396.39	4257.19	2178.33	0.069	35.581	7.212	4.934	3.14	-1.981
IASP	IASPA	s08	s08	s08-p01	1	2011-01-01	s08-p01-01-hf-med-25.wav	Piglet	male	Backtest	Restrain	HF	Neg	4509.43	5779	8819.01	4930.78	0.963	143.915	10.909	13.192	2.55	-1.981
IASP	IASPA	6	6	6_11	1	2008-01-01	ReunSow6Pig11_18.WAV	Piglet	male	Reunion	Reunion	LF	Pos	336.408	910.471	2378.5	171.419	0.135	100.692	11.114	9.06	-1.42	-1.981
INRA	INRA	NA	NA	14	14	2017-04-26	1013-26-4-2017-SCREAM-7-96.373-96.592-W.wav	Finishing	NA	Waiting	Waiting	HF	Neg	287.475	1030.3	4486.49	36.902	0.219	96.241	22.852	4.211	3.12	-1.981
IASP	IASPB	s02	s02	s02-p05	1	2011-01-01	Pr02_Sele05N_8min_9.wav	Piglet	female	LongReunion	Reunion	LF	Pos	324.838	1463.67	4566.84	184.96	0.075	13.717	6.696	2.048	5.45	-1.98
FBN	FBN	349	4700	5130	1	2014-05-01	01052014_VT7_HFs4.wav	Weaner	female	OpenField	Isolation	HF	Neg	3061.47	6206.02	8249.51	2373.66	0.15	158.334	13.362	11.85	2.18	-1.978
IASP	IASPA	s19	s19	s19-p04	1	2011-01-01	s19-p04-02-hf-low-22.wav	Piglet	male	Backtest	Restrain	HF	Neg	3009.62	4199.52	6520.98	2577.49	0.986	108.48	24.331	4.458	1.83	-1.978
IASP	IASPA	s08	s08	s08-p6	1	2011-01-01	Pr08_Sele6_isolace2_1_46.wav	Piglet	female	ShortIsolation	Isolation	HF	Neg	2447.78	4565.94	6173.9	5095.68	0.283	113.639	8.844	12.85	-0.78	-1.977
IASP	IASPA	8	8	8_14	1	2008-01-01	ReunSow8Pig14_9.WAV	Piglet	male	Reunion	Reunion	LF	Pos	374.052	657.377	1446.04	501.671	0.387	206.664	18.075	11.434	0.97	-1.976
INRA	INRA	NA	NA	16	16	2017-05-10	1002-10-5-2017-SCREAM-96-450.120-451.256-R.wav	Finishing	NA	Restraint	Restrain	HF	Neg	1403.5	2045.33	5157.34	1342.52	1.136	29.109	25.961	1.121	5.1	-1.976
FBN	FBN	409	4733	2288	1	2014-07-24	24072014_VT4_HFm2.wav	Weaner	female	NovelObject	NovelObject	LF	Neg	135.541	284.506	1194.07	131.881	0.483	104.094	21.754	4.785	7.17	-1.975
IASP	IASPA	27	27	FI27p5	1	2008-01-01	FI27p5n27.WAV	Piglet	male	Fighting	Fighting	HF	Neg	1207.47	2457.07	5485.44	639.778	0.482	169.281	16.599	10.198	4.56	-1.974
IASP	IASPA	86	86	86_7	1	2008-01-01	ArmsSow86Pig7_35.WAV	Piglet	male	Arms	Restrain	HF	Neg	2223.16	3542.82	4941.19	1972.2	0.658	148.38	18.99	7.813	3.51	-1.973
IASP	IASPC	s47	s47	s47-p10	1	2011-04-26	s47p10_cas-fix-004.wav	Piglet	male	CasFix	Castration	HF	Neg	2043.69	3090.53	6575.09	2628.71	0.34	132.386	10.285	12.872	1.95	-1.971
IASP	IASPB	s08	s08	s08-p02	1	2011-01-01	Pr08_Sele02N_3min_19.wav	Piglet	female	ShortReunion	Reunion	LF	Pos	802.491	1815.97	2944.16	1390.19	0.075	107.353	6.695	16.036	4.61	-1.97
IASP	IASPB	s02	s02	s02-p08	1	2011-01-01	Pr02_Sele08N_8min_7.wav	Piglet	female	LongReunion	Reunion	LF	Pos	250.402	1510.11	3130.75	131.297	0.259	153.048	15.464	9.897	4.63	-1.97
IASP	IASPB	s55	s55	s55-p08	1	2011-01-01	Pr55_Sele08Na_3min_4.wav	Piglet	male	ShortReunion	Reunion	LF	Pos	427.608	1704.96	6060.61	653.74	0.139	42.96	18.032	2.383	3.06	-1.969
IASP	IASPB	s39	s39	s39-p03	1	2011-01-01	Pr39_Sele03Na_8min_3.wav	Piglet	female	LongReunion	Reunion	HF	Pos	2979.99	3699.66	5971.05	3573.4	0.317	179.689	22.057	8.146	4.69	-1.969
IASP	IASPC	s47	s47	s47-p08	1	2011-04-26	s47p08_sham-cut-002.wav	Piglet	male	ShamCut	Restrain	HF	Neg	2812.59	3877.02	6542.06	3216.41	0.755	89.711	25.828	3.473	3.23	-1.969
IASP	IASPA	56	56	56_3	1	2008-01-01	IsolSow56Pig3_19.WAV	Piglet	female	Isolation	Isolation	LF	Neg	85.055	304.845	673.175	542.063	0.326	180.809	18.378	9.839	1.81	-1.968
IASP	IASPB	s41	s41	s41-p03	1	2011-01-01	Pr41_Sele03Na_8min_35.wav	Piglet	male	LongReunion	Reunion	LF	Pos	316.274	1962.76	6370.48	177.773	0.136	127.393	18.382	6.93	5.17	-1.968
IASP	IASPC	s02	s02	s02-p04	1	2011-04-26	s02p04_sham-cut-003.wav	Piglet	male	ShamCut	Restrain	HF	Neg	3933.01	6437.66	7764.32	7457.85	1.175	89.353	25.1	3.56	2.21	-1.968
FBN	FBN	406	4514	2246	1	2014-05-05	28072014_VT8_HFs2.wav	Weaner	female	Isolation	Isolation	HF	Neg	1767.26	4462.48	6434.59	415.72	0.388	149.494	15.46	9.67	3.62	-1.967
IASP	IASPA	s55	s55	s55-p08	1	2011-01-01	s55-p08-03-lf-med-39.wav	Piglet	male	Backtest	Restrain	LF	Neg	536.772	830.414	2518.79	604.982	0.339	189.683	16.232	11.686	1.73	-1.967
ETHZ	ETHZ	1	1	20	4	2014-08-26	Positive-pig20-6.wav	Weaner	female	Positive	Enriched	LF	Pos	309.082	916.18	2417.13	374.128	0.33	100.819	22.71	4.439	2.52	-1.967
INRA	INRA	NA	NA	16	16	2017-05-10	1002-10-5-2017-SCREAM-52-262.814-262.960-R.wav	Finishing	NA	Restraint	Restrain	HF	Neg	643.188	3401.43	5337.99	5310.49	0.146	106.385	10.261	10.368	2.48	-1.966
[truncated: 5,415 more rows]
